# Supplementary material for: Gene expression and brain imaging association study reveals gene signatures in major depressive disorder
Source: Brain Commun. 2024 Aug 13;6(4):fcae258. doi: 10.1093/braincomms/fcae258 (PMC11342243; doi:10.1093/braincomms/fcae258)
Supplement: fcae258_Supplementary_Data [file fcae258_supplementary_data.zip]

Archive with 12 entries (12 files):
- Supplementary_Table_1.xlsx
- Supplementary_Table_10.xlsx
- Supplementary_Table_11.xlsx
- Supplementary_Table_2.xlsx
- Supplementary_Table_3.pdf
- Supplementary_Table_4.pdf
- Supplementary_Table_5.xlsx
- Supplementary_Table_6.xlsx
- Supplementary_Table_7.pdf
- Supplementary_Table_8.xlsx
- Supplementary_Table_9.xlsx
- supplementary_table_legends.docx
