# Supplementary material for: Gene expression and brain imaging association study reveals gene signatures in major depressive disorder
Source: Brain Commun. 2024 Aug 13;6(4):fcae258. doi: 10.1093/braincomms/fcae258 (PMC11342243; doi:10.1093/braincomms/fcae258)
Supplement: fcae258_Supplementary_Data [file fcae258_supplementary_data.zip › Supplementary_Table_1.xlsx]

## Sheet: pre-frontal cortex
ID	P.Value	t	logFC	Gene.symbol	Gene.title
204354_at	1.65e-05	-4.89828	-0.205525	POT1	protection of telomeres 1
1552798_a_at	1.97e-05	4.84246	0.322238	TLR4	toll like receptor 4
215719_x_at	4.04e-05	4.61416	0.430243	FAS	Fas cell surface death receptor
1560870_a_at	4.63e-05	-4.57044	-0.218961
240016_at	5.84e-05	4.49565	0.352441
235185_s_at	6.39e-05	4.46697	0.252778	FAM231D///LOC388692///LINC00869	family with sequence similarity 231 member D///uncharacterized LOC388692///long intergenic non-protein coding RNA 869
235029_at	7.08e-05	-4.43409	-0.25537	GINS4	GINS complex subunit 4
1552507_at	7.66e-05	-4.4086	-0.298066	KCNE4	potassium voltage-gated channel subfamily E regulatory subunit 4
1554199_at	8.15e-05	-4.38836	-0.207032	PTPRO	protein tyrosine phosphatase, receptor type O
219468_s_at	8.27e-05	-4.38371	-0.21094	CUEDC1	CUE domain containing 1
231916_at	8.4e-05	4.37875	0.230694	NOS1	nitric oxide synthase 1
211435_at	9.53e-05	4.33789	0.182666
238152_at	0.0001065	4.30176	0.268677	C11orf95	chromosome 11 open reading frame 95
1557690_x_at	0.0001322	4.23132	0.248105
238037_at	0.0001642	4.16044	0.211791	LMLN	leishmanolysin like peptidase
212272_at	0.0001787	4.13263	0.285261	LPIN1	lipin 1
207904_s_at	0.0001966	4.10121	0.277878	LNPEP	leucyl and cystinyl aminopeptidase
239465_at	0.0002216	4.06161	0.221939
212374_at	0.0002221	4.06085	0.289413	FEM1B	fem-1 homolog B
210803_at	0.0002227	-4.05996	-0.179326	TXNRD2	thioredoxin reductase 2
243548_x_at	0.0002239	-4.05828	-0.18425
216915_s_at	0.000232	4.04648	0.382811	PTPN12	protein tyrosine phosphatase, non-receptor type 12
219872_at	0.0002361	4.04072	0.43262	FAM198B	family with sequence similarity 198 member B
223079_s_at	0.0002679	3.99876	0.327828	GLS	glutaminase
230752_at	0.0002932	3.96879	0.226779
220549_at	0.0002995	-3.96168	-0.189726	FSBP///RAD54B	fibrinogen silencer binding protein///RAD54 homolog B (S. cerevisiae)
76897_s_at	0.0003004	3.96063	0.214634	FKBP15	FK506 binding protein 15
210935_s_at	0.0003046	3.95602	0.395727	WDR1	WD repeat domain 1
232650_at	0.0003198	-3.93982	-0.23909	C12orf65	chromosome 12 open reading frame 65
244030_at	0.0003257	3.93364	0.225691	STYX	serine/threonine/tyrosine interacting protein
201742_x_at	0.0003402	3.91912	0.285349	SRSF1	serine and arginine rich splicing factor 1
207724_s_at	0.000341	3.91827	0.250227	SPAST	spastin
1560712_at	0.000359	-3.9011	-0.124332	TMPRSS11B	transmembrane protease, serine 11B
201399_s_at	0.0003656	3.89498	0.276089	TRAM1	translocation associated membrane protein 1
1557809_a_at	0.0003694	-3.89153	-0.269281
238788_at	0.0003719	3.88928	0.241058	PHBP19	prohibitin pseudogene 19
1554152_a_at	0.0003783	3.88355	0.281103	OGDH	oxoglutarate dehydrogenase
217247_at	0.0004034	3.86193	0.185039
210458_s_at	0.0004049	3.86066	0.254431	TANK	TRAF family member associated NFKB activator
236652_at	0.0004068	-3.8591	-0.225415	LOC149703	uncharacterized LOC149703
221967_at	0.0004247	3.84465	0.237695	NXPH4	neurexophilin 4
52731_at	0.0004292	-3.84103	-0.231584	AMBRA1	autophagy and beclin 1 regulator 1
212210_at	0.0004338	-3.83747	-0.218952	INTS1	integrator complex subunit 1
230243_at	0.000435	-3.8365	-0.237448	TRMT10A	tRNA methyltransferase 10A
244277_at	0.0004438	-3.8298	-0.157459
230007_at	0.0004526	3.82313	0.174796	JMJD1C	jumonji domain containing 1C
226339_at	0.0004569	-3.81998	-0.177548	TRUB1	TruB pseudouridine synthase family member 1
234903_at	0.0004731	-3.80821	-0.173066	OR2B3	olfactory receptor family 2 subfamily B member 3
204834_at	0.0004766	3.80567	0.327658	FGL2	fibrinogen like 2
215596_s_at	0.0004788	-3.80417	-0.187071	LTN1	listerin E3 ubiquitin protein ligase 1
210938_at	0.0004894	3.79675	0.175527	PDX1	pancreatic and duodenal homeobox 1
1559583_at	0.0004972	3.79141	0.201303	CD276	CD276 molecule
1566825_at	0.0005288	3.77049	0.223129
1554375_a_at	0.0005389	-3.76409	-0.179571	NR1H4	nuclear receptor subfamily 1 group H member 4
220141_at	0.0005411	3.76268	0.227698	C11orf63	chromosome 11 open reading frame 63
1565897_at	0.000561	3.75044	0.159652
1559595_at	0.0005612	3.75032	0.263622	LOC728084	uncharacterized LOC728084
201850_at	0.0005676	3.74644	0.310755	CAPG	capping actin protein, gelsolin like
231143_at	0.0005885	3.73413	0.183235	TMEM178B	transmembrane protein 178B
1554464_a_at	0.0005926	3.73178	0.321183	CRTAP	cartilage associated protein
241188_at	0.0005945	-3.73067	-0.141324
237707_at	0.0006023	-3.72627	-0.183048
216252_x_at	0.0006711	3.68931	0.349946	FAS	Fas cell surface death receptor
1552899_at	0.0006725	-3.68859	-0.168656	LINC01312	long intergenic non-protein coding RNA 1312
213662_at	0.0007057	-3.67211	-0.157089	FAM134B	family with sequence similarity 134 member B
1559218_s_at	0.000706	-3.67197	-0.234386	NFYC	nuclear transcription factor Y subunit gamma
1570349_at	0.0007106	-3.66975	-0.184867
236071_at	0.0007468	-3.6527	-0.163152	C9orf135-AS1	C9orf135 antisense RNA 1 (head to head)
219136_s_at	0.0007537	-3.64951	-0.273834	LMF1	lipase maturation factor 1
210372_s_at	0.0007843	3.63584	0.319096	TPD52L1	tumor protein D52-like 1
236974_at	0.0007974	3.63015	0.2297
200914_x_at	0.0008284	-3.617	-0.262315	KTN1	kinectin 1
215884_s_at	0.0008382	-3.61294	-0.133589	UBQLN2	ubiquilin 2
242083_at	0.0008449	3.61021	0.209416	ZNF81	zinc finger protein 81
241288_at	0.0008453	-3.61002	-0.191622
232354_at	0.0008542	3.60644	0.209628
204827_s_at	0.0008955	3.59011	0.157445	CCNF	cyclin F
226635_at	0.0008967	-3.58964	-0.161428	EBLN3P	endogenous Bornavirus-like nucleoprotein 3, pseudogene
215507_x_at	0.0009113	3.58405	0.188431	RAB22A	RAB22A, member RAS oncogene family
242697_at	0.0009243	3.57917	0.280246	ZNF540	zinc finger protein 540
214673_s_at	0.0009315	-3.57646	-0.199604	HUWE1	HECT, UBA and WWE domain containing 1, E3 ubiquitin protein ligase
237169_at	0.0009484	-3.57024	-0.173059	TNC	tenascin C
210758_at	0.000951	-3.5693	-0.165945	PSIP1	PC4 and SFRS1 interacting protein 1
224528_s_at	0.0009585	3.56658	0.121534	KCNIP2	potassium voltage-gated channel interacting protein 2
1556121_at	0.0009599	-3.56605	-0.151833	NAP1L1	nucleosome assembly protein 1 like 1
1555749_at	0.0009604	3.5659	0.154394	SF1	splicing factor 1
1561990_at	0.0009903	3.55526	0.175134	LOC157931	uncharacterized LOC157931
216704_at	0.0009944	-3.55383	-0.229279
228950_s_at	0.0010235	3.5438	0.293425	WLS	wntless Wnt ligand secretion mediator
213788_s_at	0.0010331	3.54057	0.267833
230029_x_at	0.0010333	-3.54049	-0.169718	UBR3	ubiquitin protein ligase E3 component n-recognin 3 (putative)
241366_at	0.0010497	3.535	0.258728	RBAK	RB associated KRAB zinc finger
215910_s_at	0.0010857	3.52326	0.295413	FNDC3A	fibronectin type III domain containing 3A
234399_at	0.0011182	-3.513	-0.161559
229365_at	0.0011781	-3.49476	-0.148226	PPP1R3F	protein phosphatase 1 regulatory subunit 3F
224004_at	0.0011792	3.49444	0.249162	ZNF226	zinc finger protein 226
222141_at	0.0011886	-3.49167	-0.23178	KLHL22	kelch like family member 22
236878_at	0.001206	3.48659	0.164699
225459_at	0.0012139	3.48429	0.224367	AMOTL1	angiomotin like 1
230537_at	0.001235	3.47826	0.296443
229406_at	0.0012525	-3.47332	-0.270057	RBFOX3	RNA binding protein, fox-1 homolog 3
232727_at	0.0012538	3.47296	0.202962	UCKL1	uridine-cytidine kinase 1 like 1
235007_at	0.0012558	-3.47242	-0.211143	BBS7	Bardet-Biedl syndrome 7
230995_at	0.0012613	3.47089	0.178346	CMBL	carboxymethylenebutenolidase homolog
235297_at	0.0012696	-3.46857	-0.224434	CELF1	CUGBP, Elav-like family member 1
235163_at	0.001275	3.46708	0.169819	MOB3A	MOB kinase activator 3A
241364_at	0.0012845	-3.46448	-0.21653	TMEM57	transmembrane protein 57
225639_at	0.0013091	-3.45783	-0.160358	SKAP2	src kinase associated phosphoprotein 2
235913_at	0.0013097	3.45767	0.241142	ZNF880	zinc finger protein 880
230006_s_at	0.0013294	-3.45242	-0.164263	SVIP	small VCP interacting protein
220600_at	0.0013461	3.44804	0.213482	ELP6	elongator acetyltransferase complex subunit 6
222515_x_at	0.0013565	3.44532	0.215176	TMEM165	transmembrane protein 165
1556894_at	0.0013657	-3.44294	-0.185547	NT5DC2	5'-nucleotidase domain containing 2
219246_s_at	0.0013878	3.43729	0.198949	OGFOD2	2-oxoglutarate and iron dependent oxygenase domain containing 2
217686_at	0.0013908	3.43654	0.211203	PTPN1	protein tyrosine phosphatase, non-receptor type 1
203494_s_at	0.0013981	-3.4347	-0.152068	CEP57	centrosomal protein 57
239314_at	0.0014094	3.43187	0.256954	NHLRC3	NHL repeat containing 3
1553581_s_at	0.0014334	-3.42591	-0.182492	SREK1IP1	SREK1 interacting protein 1
207848_at	0.0014447	3.42315	0.168028	AVP	arginine vasopressin
1553843_at	0.0014505	-3.42174	-0.195592	C10orf67	chromosome 10 open reading frame 67
1561368_at	0.0014784	-3.41503	-0.319865	LOC105376081	uncharacterized LOC105376081
1553372_at	0.0014854	3.41335	0.151484
1569624_at	0.0014874	3.41288	0.125589
1566551_at	0.0015181	3.40566	0.223514
219436_s_at	0.0015325	3.40233	0.298378	EMCN	endomucin
204158_s_at	0.0015325	-3.40231	-0.164283	TCIRG1	T-cell immune regulator 1, ATPase H+ transporting V0 subunit a3
1569503_at	0.0015344	3.40189	0.218761	HEATR5B	HEAT repeat containing 5B
1554148_a_at	0.0015439	3.3997	0.198554	SLC33A1	solute carrier family 33 member 1
208653_s_at	0.0015449	3.39947	0.315375	CD164	CD164 molecule
213641_at	0.0015503	3.39823	0.221728	ZNF500	zinc finger protein 500
1554676_at	0.001569	3.39399	0.372109	SRGN	serglycin
227260_at	0.0015784	3.39189	0.344111
212939_at	0.0015873	3.38989	0.16764	COL6A1	collagen type VI alpha 1 chain
1569670_at	0.0015933	-3.38855	-0.170658	PP12613	uncharacterized LOC100192379
203194_s_at	0.0016014	3.38675	0.171723	NUP98	nucleoporin 98
202305_s_at	0.0016095	-3.38497	-0.141147	FEZ2	fasciculation and elongation protein zeta 2
235865_at	0.001615	-3.38377	-0.180987	CELF1	CUGBP, Elav-like family member 1
227171_at	0.0016163	3.38348	0.177292	CCT4	chaperonin containing TCP1 subunit 4
38290_at	0.0016299	-3.3805	-0.257912	RGS14	regulator of G-protein signaling 14
243622_at	0.0016356	-3.37927	-0.170067	LOC145694	uncharacterized LOC145694
239661_at	0.0016413	-3.37803	-0.184187
212874_at	0.0016469	3.37682	0.24337
236089_at	0.0016487	-3.37644	-0.226875	HECW2	HECT, C2 and WW domain containing E3 ubiquitin protein ligase 2
215870_s_at	0.0016754	3.37074	0.375098	PLA2G5	phospholipase A2 group V
244500_s_at	0.0016774	3.37033	0.212279	EVI5L	ecotropic viral integration site 5 like
237366_at	0.0016882	-3.36803	-0.186183
238719_at	0.0017321	-3.35891	-0.156802	PPP2CA	protein phosphatase 2 catalytic subunit alpha
232682_at	0.0017371	3.3579	0.332604	MREG	melanoregulin
232322_x_at	0.0017441	-3.35646	-0.173352	STARD10	StAR related lipid transfer domain containing 10
206706_at	0.0017447	-3.35634	-0.184328	NTF3	neurotrophin 3
213717_at	0.0017493	-3.35541	-0.166026	LDB3	LIM domain binding 3
210742_at	0.0017563	3.35399	0.173226	CDC14A	cell division cycle 14A
1773_at	0.0017604	3.35316	0.183467	CHURC1-FNTB///FNTB	CHURC1-FNTB readthrough///farnesyltransferase, CAAX box, beta
206155_at	0.0017632	-3.35258	-0.150021	ABCC2	ATP binding cassette subfamily C member 2
231773_at	0.0017708	3.35106	0.251332	ANGPTL1	angiopoietin like 1
214564_s_at	0.0017779	3.34963	0.242727	PCDHGC3	protocadherin gamma subfamily C, 3
241439_at	0.0017979	-3.34566	-0.145891	LOC101929004	uncharacterized LOC101929004
216093_at	0.0018031	3.34463	0.231845
1569283_at	0.0018078	3.3437	0.161156	ZNF891	zinc finger protein 891
224747_at	0.0018566	-3.33419	-0.129002	UBE2Q2	ubiquitin conjugating enzyme E2 Q2
207588_at	0.0018612	-3.33332	-0.160277
232303_at	0.0018653	3.33254	0.19427	ZNF608	zinc finger protein 608
211110_s_at	0.0018665	-3.3323	-0.250725	AR	androgen receptor
238242_at	0.0018779	3.33013	0.199457	MIR8072///LOC100293704	microRNA 8072///serine/arginine repetitive matrix protein 3-like
227546_x_at	0.001881	-3.32954	-0.124927	AURKAIP1	aurora kinase A interacting protein 1
206099_at	0.0018879	3.32824	0.172459	PRKCH	protein kinase C eta
243824_at	0.0018911	3.32763	0.22189	LINC01410	long intergenic non-protein coding RNA 1410
205685_at	0.0019039	3.32522	0.188211	CD86	CD86 molecule
235131_at	0.0019044	3.32513	0.194933	RHOJ	ras homolog family member J
233211_at	0.0019067	-3.3247	-0.189491	MTBP	MDM2 binding protein
1565699_at	0.0019226	3.32173	0.227969	HECTD2	HECT domain E3 ubiquitin protein ligase 2
241000_at	0.0019346	3.31951	0.154476
219868_s_at	0.0019399	3.31854	0.208755	ANKFY1	ankyrin repeat and FYVE domain containing 1
222527_s_at	0.001941	3.31833	0.230798	RBM22	RNA binding motif protein 22
1563822_at	0.0019476	3.31711	0.170871	LOC100131763	uncharacterized LOC100131763
216941_s_at	0.001953	3.31613	0.159029	TAF1B	TATA-box binding protein associated factor, RNA polymerase I subunit B
1559494_at	0.0019592	3.315	0.190464	SLC35G2	solute carrier family 35 member G2
218539_at	0.001979	-3.31139	-0.131374	FBXO34	F-box protein 34
203765_at	0.0019795	-3.31132	-0.144961	GCA	grancalcin
232951_at	0.0019868	3.30999	0.131066
239241_at	0.0020137	3.30518	0.171506	LOC101928424	uncharacterized LOC101928424
240185_at	0.0020225	3.30363	0.146677	LOC100147773	uncharacterized LOC100147773
243339_at	0.0020229	-3.30355	-0.205815
1564220_a_at	0.0020258	-3.30303	-0.195758	LINC01234	long intergenic non-protein coding RNA 1234
1560485_at	0.0020263	-3.30294	-0.188454	HIVEP1	human immunodeficiency virus type I enhancer binding protein 1
207689_at	0.0020287	-3.30252	-0.21188	TBX10	T-box 10
209450_at	0.0020328	3.30179	0.183644	OSGEP	O-sialoglycoprotein endopeptidase
222511_x_at	0.002033	3.30176	0.251551	FAF1	Fas associated factor 1
237553_at	0.0020423	-3.30013	-0.225537	LZTFL1	leucine zipper transcription factor like 1
238830_at	0.0020633	-3.29646	-0.178988	SOS2	SOS Ras/Rho guanine nucleotide exchange factor 2
213167_s_at	0.0020797	3.29363	0.20827	SLC5A3	solute carrier family 5 member 3
214196_s_at	0.0020913	3.29163	0.210107	TPP1	tripeptidyl peptidase 1
1552903_at	0.0021059	-3.28913	-0.160816	B4GALNT2	beta-1,4-N-acetyl-galactosaminyltransferase 2
1566607_at	0.0021174	-3.28719	-0.145919
240875_at	0.0021369	3.28389	0.149275	CTC1	CTS telomere maintenance complex component 1
210241_s_at	0.0021472	-3.28217	-0.177765	TP53TG1	TP53 target 1 (non-protein coding)
206178_at	0.0021566	3.2806	0.251231	PLA2G5	phospholipase A2 group V
210815_s_at	0.0021628	3.27956	0.216211	CALCRL	calcitonin receptor like receptor
216603_at	0.0021656	3.2791	0.15147	SLC7A8	solute carrier family 7 member 8
243805_at	0.0021733	3.27782	0.220332	CCBE1	collagen and calcium binding EGF domains 1
214614_at	0.0021809	3.27658	0.161419	MNX1	motor neuron and pancreas homeobox 1
238192_at	0.0022133	-3.27127	-0.164899	ZNF268	zinc finger protein 268
232434_at	0.0022182	-3.27047	-0.190145	DIRC3	disrupted in renal carcinoma 3
242952_at	0.0022319	3.26826	0.12606
242019_at	0.0022472	3.2658	0.371574	CERS6	ceramide synthase 6
1557562_at	0.0022559	3.26441	0.276638
1566690_at	0.0022642	3.26309	0.169519
202786_at	0.0022697	-3.26221	-0.133222	STK39	serine/threonine kinase 39
1558214_s_at	0.0022716	3.26191	0.246245	CTNNA1	catenin alpha 1
238809_at	0.0022888	-3.25919	-0.182909	C5orf51	chromosome 5 open reading frame 51
213022_s_at	0.0022897	3.25904	0.287277	UTRN	utrophin
1562703_at	0.002294	-3.25838	-0.1553	LINC00964	long intergenic non-protein coding RNA 964
1556306_at	0.0022979	-3.25777	-0.210637
243938_x_at	0.0023078	3.25622	0.156519	DNAH5	dynein axonemal heavy chain 5
217438_at	0.0023425	3.25083	0.335447
216574_s_at	0.0023652	3.24736	0.252452	RPEL1///RPE	ribulose-5-phosphate-3-epimerase like 1///ribulose-5-phosphate-3-epimerase
203596_s_at	0.0023776	-3.24547	-0.152877	IFIT5	interferon induced protein with tetratricopeptide repeats 5
241277_x_at	0.0023854	3.24428	0.164241	ZNF837	zinc finger protein 837
219600_s_at	0.0023878	3.24393	0.212416	TMEM50B	transmembrane protein 50B
209850_s_at	0.0023924	-3.24323	-0.196599	CDC42EP2	CDC42 effector protein 2
239171_at	0.0024521	3.23433	0.170119
241402_at	0.0024841	3.22964	0.167186	TSEN54	tRNA splicing endonuclease subunit 54
223923_at	0.0024942	-3.22816	-0.255818	C21orf62	chromosome 21 open reading frame 62
206515_at	0.0025101	3.22587	0.172914	CYP4F3	cytochrome P450 family 4 subfamily F member 3
206560_s_at	0.0025329	3.2226	0.170658	MIA	melanoma inhibitory activity
1558740_s_at	0.0025441	-3.221	-0.217541	LOC105369662	uncharacterized LOC105369662
1570597_at	0.00255	-3.22016	-0.13792
1569386_at	0.0025571	3.21915	0.166745
222698_s_at	0.0025577	3.21906	0.295785	IMPACT	impact RWD domain protein
1555227_a_at	0.002575	-3.21662	-0.135474	MANEA	mannosidase endo-alpha
221638_s_at	0.0025759	3.2165	0.320048	STX16	syntaxin 16
206501_x_at	0.0025787	3.2161	0.227501	ETV1	ETS variant 1
231240_at	0.002582	3.21563	0.380866	DIO2	deiodinase, iodothyronine, type II
1556006_s_at	0.0025864	3.21502	0.264694	CSNK1A1	casein kinase 1 alpha 1
216698_x_at	0.0025877	-3.21483	-0.195096	OR7E12P	olfactory receptor family 7 subfamily E member 12 pseudogene
213930_at	0.0025904	-3.21446	-0.156956	ATG12	autophagy related 12
1569857_s_at	0.0026065	3.21221	0.156073	TPP2	tripeptidyl peptidase 2
224950_at	0.0026077	3.21205	0.198964	PTGFRN	prostaglandin F2 receptor inhibitor
239183_at	0.0026185	3.21055	0.151441	ANGPTL1	angiopoietin like 1
218832_x_at	0.0026236	3.20985	0.26236	ARRB1	arrestin beta 1
1556049_at	0.0026266	-3.20943	-0.382549	RTN4	reticulon 4
201977_s_at	0.0026366	3.20805	0.156691	KIAA0141	KIAA0141
1569323_at	0.0026423	3.20727	0.302016	PTPRG	protein tyrosine phosphatase, receptor type G
231795_at	0.0026652	3.20413	0.174849	STON1	stonin 1
214098_at	0.0026676	-3.20381	-0.186759	KIAA1107	KIAA1107
231774_at	0.0026685	3.20368	0.196231	KCNIP3	potassium voltage-gated channel interacting protein 3
205966_at	0.0026911	3.20063	0.446174	TAF13	TATA-box binding protein associated factor 13
210291_s_at	0.002693	3.20036	0.179914	ZNF174	zinc finger protein 174
238906_s_at	0.0027323	3.1951	0.309982	RHOJ	ras homolog family member J
225383_at	0.0027356	3.19467	0.155151	ZNF275	zinc finger protein 275
204004_at	0.0027432	3.19366	0.257688	PAWR	pro-apoptotic WT1 regulator
1560101_at	0.0027865	3.18796	0.210207	SYDE2	synapse defective Rho GTPase homolog 2
1552449_a_at	0.0027924	-3.18719	-0.110226	SCGB1C2///SCGB1C1	secretoglobin family 1C member 2///secretoglobin family 1C member 1
209624_s_at	0.0027962	3.1867	0.174259	MCCC2	methylcrotonoyl-CoA carboxylase 2
1558409_at	0.0027986	3.18638	0.205942
224008_s_at	0.0028056	3.18548	0.167233	KCNK7	potassium two pore domain channel subfamily K member 7
244436_at	0.0028155	-3.18419	-0.217642
214851_at	0.0028537	-3.17929	-0.219208	HNF4A	hepatocyte nuclear factor 4 alpha
237134_at	0.0028796	-3.17599	-0.231407
222874_s_at	0.0029066	3.17259	0.372611	CLN8	ceroid-lipofuscinosis, neuronal 8
206925_at	0.0029072	3.17251	0.179635	ST8SIA4	ST8 alpha-N-acetyl-neuraminide alpha-2,8-sialyltransferase 4
225944_at	0.0029107	-3.17207	-0.194248	NLN	neurolysin
214896_at	0.0029108	3.17206	0.181382	LINC01314	long intergenic non-protein coding RNA 1314
216895_at	0.0029153	3.1715	0.241757	GABRG3	gamma-aminobutyric acid type A receptor gamma3 subunit
220396_at	0.0029208	-3.17081	-0.164176	SLC35E3	solute carrier family 35 member E3
238773_at	0.0029357	-3.16896	-0.169894	METTL15	methyltransferase like 15
201249_at	0.0029381	-3.16865	-0.203125	SLC2A1	solute carrier family 2 member 1
214763_at	0.0029458	3.1677	0.167858	ACOT11	acyl-CoA thioesterase 11
213719_s_at	0.0029688	-3.16486	-0.178575	SMARCA4	SWI/SNF related, matrix associated, actin dependent regulator of chromatin, subfamily a, member 4
1560386_at	0.0029736	3.16427	0.274678
224557_x_at	0.0029737	3.16426	0.181117	P2RX2	purinergic receptor P2X 2
231683_at	0.0029764	-3.16393	-0.15543	GLYAT	glycine-N-acyltransferase
207962_at	0.0029819	3.16325	0.170084	CAPN11	calpain 11
224717_s_at	0.0029954	3.1616	0.182882	SMIM7	small integral membrane protein 7
225892_at	0.0030003	-3.16101	-0.211946	IREB2	iron responsive element binding protein 2
215512_at	0.0030184	3.15881	0.140198	2023-03-06	membrane associated ring-CH-type finger 6
233404_at	0.0030223	3.15833	0.169074
203717_at	0.0030276	3.1577	0.2012	DPP4	dipeptidyl peptidase 4
208563_x_at	0.0030419	3.15597	0.199872	POU3F3	POU class 3 homeobox 3
202129_s_at	0.0030504	3.15495	0.247702	RIOK3	RIO kinase 3
242684_at	0.0030546	3.15445	0.197311	ZNF425	zinc finger protein 425
209629_s_at	0.003066	3.15309	0.27596	NXT2	nuclear transport factor 2 like export factor 2
1556942_at	0.0030898	3.15026	0.178737
215270_at	0.0030919	3.15001	0.19293	LFNG	LFNG O-fucosylpeptide 3-beta-N-acetylglucosaminyltransferase
1563174_at	0.0030928	-3.1499	-0.162243	LINC01243	long intergenic non-protein coding RNA 1243
226249_at	0.0031163	-3.14714	-0.142637	SNX30	sorting nexin family member 30
1564138_at	0.0031208	-3.1466	-0.157496	FBXW12	F-box and WD repeat domain containing 12
205825_at	0.0031302	3.1455	0.182452	PCSK1	proprotein convertase subtilisin/kexin type 1
240265_at	0.003134	3.14506	0.144336	TRAF3IP3	TRAF3 interacting protein 3
220019_s_at	0.003137	3.14471	0.223713	ZNF224	zinc finger protein 224
236667_at	0.003137	3.14471	0.205615	TMEM120B	transmembrane protein 120B
235263_at	0.0031755	3.14024	0.203712	STAG3L2///STAG3L3///STAG3L1	stromal antigen 3-like 2 (pseudogene)///stromal antigen 3-like 3 (pseudogene)///stromal antigen 3-like 1 (pseudogene)
231937_at	0.0032098	-3.1363	-0.191052
215918_s_at	0.0032292	3.13409	0.275826	SPTBN1	spectrin beta, non-erythrocytic 1
204207_s_at	0.0032314	3.13384	0.274586	RNGTT	RNA guanylyltransferase and 5'-phosphatase
227759_at	0.003233	-3.13366	-0.151864	PCSK9	proprotein convertase subtilisin/kexin type 9
235012_at	0.0032504	3.13169	0.215956	LRCH1	leucine rich repeats and calponin homology domain containing 1
215138_s_at	0.0032571	3.13093	0.201957	KAZN	kazrin, periplakin interacting protein
233363_at	0.0032734	-3.12911	-0.147052
203757_s_at	0.0032837	-3.12795	-0.139973	CEACAM6	carcinoembryonic antigen related cell adhesion molecule 6
1564637_a_at	0.0032887	-3.1274	-0.167474	FAM98B	family with sequence similarity 98 member B
201905_s_at	0.0033257	3.12329	0.140235	CTDSPL	CTD small phosphatase like
208050_s_at	0.0033403	3.12167	0.212241	CASP2	caspase 2
243294_at	0.0033565	3.1199	0.238489	ZNF780B	zinc finger protein 780B
210884_s_at	0.003364	3.11907	0.169784	SPAG11A	sperm associated antigen 11A
212450_at	0.0033646	-3.11901	-0.173175	SECISBP2L	SECIS binding protein 2 like
206322_at	0.0033985	-3.11533	-0.327459	SYN3	synapsin III
235519_at	0.0034133	-3.11373	-0.150045	FOXK1	forkhead box K1
213172_at	0.0034222	-3.11277	-0.116914	TTC9	tetratricopeptide repeat domain 9
220907_at	0.0034288	3.11206	0.210579	ADGRF1	adhesion G protein-coupled receptor F1
209718_at	0.0034357	3.11132	0.122697	NCAPH2	non-SMC condensin II complex subunit H2
1558329_at	0.0034403	-3.11083	-0.19197	TONSL	tonsoku-like, DNA repair protein
220841_s_at	0.0034636	3.10834	0.247809	AHI1	Abelson helper integration site 1
1555740_a_at	0.0034946	-3.10506	-0.152399	MRAP	melanocortin 2 receptor accessory protein
214769_at	0.0035164	-3.10277	-0.116471	CLCN4	chloride voltage-gated channel 4
220006_at	0.0035547	-3.09878	-0.247114	EFCC1	EF-hand and coiled-coil domain containing 1
1562944_at	0.0035558	3.09866	0.123636	LOC101928160///ZNF707	uncharacterized LOC101928160///zinc finger protein 707
238076_at	0.0035636	-3.09785	-0.150881	GATAD2B	GATA zinc finger domain containing 2B
213268_at	0.0036197	-3.09209	-0.135369	CAMTA1	calmodulin binding transcription activator 1
240178_at	0.0036269	3.09136	0.122808
242706_s_at	0.0036433	3.08969	0.187382	MED23	mediator complex subunit 23
214798_at	0.0036494	3.08907	0.16313	ATP2C2	ATPase secretory pathway Ca2+ transporting 2
207128_s_at	0.0036593	-3.08808	-0.203808	ZNF223	zinc finger protein 223
1552627_a_at	0.0036601	3.088	0.316814	ARHGAP5	Rho GTPase activating protein 5
205701_at	0.003661	3.08791	0.159984	IPO8	importin 8
215223_s_at	0.0036612	3.08789	0.272214	LOC100129518///SOD2	uncharacterized LOC100129518///superoxide dismutase 2, mitochondrial
206194_at	0.003682	-3.0858	-0.177986	HOXC4	homeobox C4
221426_s_at	0.0036955	-3.08443	-0.164725	OR3A3	olfactory receptor family 3 subfamily A member 3
236429_at	0.0037328	3.08073	0.177366	ZNF83	zinc finger protein 83
210819_x_at	0.0037551	3.07852	0.174263	DIO2	deiodinase, iodothyronine, type II
200769_s_at	0.0037872	3.07537	0.284131	MAT2A	methionine adenosyltransferase 2A
233731_at	0.0037923	-3.07488	-0.177777
232267_at	0.0037992	-3.07421	-0.217108	ADGRD1	adhesion G protein-coupled receptor D1
217647_at	0.0038028	3.07385	0.197212	DHODH	dihydroorotate dehydrogenase (quinone)
228181_at	0.0038109	3.07307	0.206021	SLC30A1	solute carrier family 30 member 1
242755_at	0.0038228	3.07191	0.212694
241658_at	0.0038289	3.07132	0.208111	ARIH1	ariadne RBR E3 ubiquitin protein ligase 1
235310_at	0.0038294	-3.07127	-0.159143	GCSAM	germinal center associated signaling and motility
239943_x_at	0.0038321	3.07101	0.229165	PIGL	phosphatidylinositol glycan anchor biosynthesis class L
1558166_at	0.0038399	3.07026	0.176546	MGC16275	uncharacterized protein MGC16275
210791_s_at	0.0038409	-3.07016	-0.171137	ARHGAP32	Rho GTPase activating protein 32
207563_s_at	0.0039005	3.06446	0.211636	OGT	O-linked N-acetylglucosamine (GlcNAc) transferase
214441_at	0.0039259	3.06205	0.151541	STX6	syntaxin 6
225859_at	0.0039659	-3.0583	-0.173259	XIAP	X-linked inhibitor of apoptosis
223942_x_at	0.0039702	3.05789	0.133478	CHST5	carbohydrate sulfotransferase 5
220714_at	0.003981	-3.05688	-0.187682	PRDM14	PR/SET domain 14
230329_s_at	0.003996	-3.05549	-0.141644	NUDT6	nudix hydrolase 6
233356_at	0.0040007	3.05505	0.151016
215820_x_at	0.0040078	3.05439	0.205081	SNX13	sorting nexin 13
230879_at	0.004011	3.0541	0.141994	BAG2	BCL2 associated athanogene 2
205129_at	0.0040309	-3.05225	-0.179105	NPM3	nucleophosmin/nucleoplasmin 3
211583_x_at	0.0040522	-3.0503	-0.142834	NCR3	natural cytotoxicity triggering receptor 3
218620_s_at	0.0040531	3.05021	0.142259	HEMK1	HemK methyltransferase family member 1
219930_at	0.0040851	3.0473	0.119152	KLF8	Kruppel like factor 8
217551_at	0.0041167	-3.04443	-0.134022	OR7E14P	olfactory receptor family 7 subfamily E member 14 pseudogene
1555106_a_at	0.0041333	3.04293	0.342086	CTDSPL2	CTD small phosphatase like 2
239078_at	0.0041613	3.04043	0.205057	BROX	BRO1 domain and CAAX motif containing
222911_s_at	0.0041617	-3.04038	-0.1573	CXorf36	chromosome X open reading frame 36
202879_s_at	0.0041696	3.03968	0.16404	CYTH1	cytohesin 1
1557330_at	0.0041755	-3.03916	-0.138753	CASC23	cancer susceptibility candidate 23 (non-protein coding)
224848_at	0.0041921	3.03767	0.14894	CDK6	cyclin dependent kinase 6
201383_s_at	0.0041975	3.0372	0.204938	NBR1	NBR1, autophagy cargo receptor
228547_at	0.0042037	-3.03665	-0.131928	NRXN1	neurexin 1
242670_at	0.0042114	3.03597	0.167997	LGI4	leucine rich repeat LGI family member 4
235475_at	0.0042142	3.03572	0.186945	SERP1	stress-associated endoplasmic reticulum protein 1
217508_s_at	0.0042211	3.03511	0.198203	C18orf25	chromosome 18 open reading frame 25
229569_at	0.0042382	-3.03361	-0.184341
240677_at	0.004308	-3.02752	-0.187713	ZC3H10	zinc finger CCCH-type containing 10
1560258_a_at	0.004334	-3.02527	-0.200975
241293_x_at	0.0043362	-3.02509	-0.129235
235536_at	0.0043407	-3.0247	-0.171085	SNORD89	small nucleolar RNA, C/D box 89
236644_at	0.0044024	-3.01943	-0.220048	RNF180	ring finger protein 180
200712_s_at	0.0044356	3.01663	0.165157	MAPRE1	microtubule associated protein RP/EB family member 1
239353_at	0.0044652	3.01415	0.172319	STK32A	serine/threonine kinase 32A
1560747_at	0.0044697	-3.01377	-0.154189
210955_at	0.0044751	-3.01331	-0.191048	CASP10	caspase 10
229456_s_at	0.0044773	3.01313	0.227532	DDAH1	dimethylarginine dimethylaminohydrolase 1
215252_at	0.0044818	3.01275	0.287878	DNAJC7	DnaJ heat shock protein family (Hsp40) member C7
1560380_at	0.0044914	-3.01195	-0.142575	LOC497256	uncharacterized LOC497256
230782_at	0.0045211	-3.00949	-0.222554	SORD	sorbitol dehydrogenase
229283_at	0.0045344	3.00839	0.327913	LOC728613	programmed cell death 6 pseudogene
205867_at	0.0045401	3.00792	0.270801	PTPN11	protein tyrosine phosphatase, non-receptor type 11
209878_s_at	0.0045678	3.00565	0.195225	RELA	RELA proto-oncogene, NF-kB subunit
1567013_at	0.0046038	-3.00271	-0.200921	NFE2L2	nuclear factor, erythroid 2 like 2
237260_at	0.0046122	3.00203	0.137619	LOC100505978	uncharacterized LOC100505978
224790_at	0.0046197	3.00142	0.199598	ASAP1	ArfGAP with SH3 domain, ankyrin repeat and PH domain 1
208942_s_at	0.0046287	-3.00069	-0.117585	SEC62	SEC62 homolog, preprotein translocation factor
202542_s_at	0.004629	3.00067	0.146975	AIMP1	aminoacyl tRNA synthetase complex interacting multifunctional protein 1
236108_at	0.0046452	2.99936	0.180327	EPG5	ectopic P-granules autophagy protein 5 homolog
220569_at	0.0046478	-2.99915	-0.161804
208650_s_at	0.0046511	2.99889	0.458331	CD24	CD24 molecule
209132_s_at	0.004656	2.99849	0.174101	COMMD4	COMM domain containing 4
223659_at	0.004657	2.99841	0.131408	TMPRSS13	transmembrane protease, serine 13
237440_at	0.0046574	-2.99838	-0.160222
1562216_at	0.0046744	-2.99701	-0.140017
206331_at	0.0047238	2.99307	0.173479	CALCRL	calcitonin receptor like receptor
219809_at	0.0047349	-2.99219	-0.14274	WDR55	WD repeat domain 55
1566537_at	0.0047352	-2.99217	-0.174533
214422_at	0.0047567	2.99047	0.131365	RAD23B	RAD23 homolog B, nucleotide excision repair protein
230887_at	0.0047702	2.9894	0.158586	CDC14B	cell division cycle 14B
1553940_a_at	0.0047886	2.98796	0.193421	LRRC28	leucine rich repeat containing 28
212677_s_at	0.0047943	-2.98752	-0.157628	CEP68	centrosomal protein 68
238503_at	0.0047957	-2.9874	-0.145398	CNIH3	cornichon family AMPA receptor auxiliary protein 3
216352_x_at	0.004797	2.9873	0.249015	PCDHGA3	protocadherin gamma subfamily A, 3
226041_at	0.0048248	-2.98514	-0.113333	NAPEPLD	N-acyl phosphatidylethanolamine phospholipase D
224359_s_at	0.004827	2.98496	0.244315	HOOK3	hook microtubule tethering protein 3
211862_x_at	0.0048316	2.9846	0.234393	CFLAR	CASP8 and FADD like apoptosis regulator
223470_at	0.0048592	-2.98247	-0.126689	PIGM	phosphatidylinositol glycan anchor biosynthesis class M
1563900_at	0.0048766	-2.98112	-0.173102	FAM83B	family with sequence similarity 83 member B
237090_at	0.0049137	-2.97827	-0.159106	LOC100506113	uncharacterized LOC100506113
210273_at	0.0049287	-2.97713	-0.194022	PCDH7	protocadherin 7
202585_s_at	0.0049438	2.97598	0.161833	NFX1	nuclear transcription factor, X-box binding 1
217097_s_at	0.0049457	2.97584	0.212042	PHTF2	putative homeodomain transcription factor 2
242943_at	0.0049601	2.97475	0.205878	ST8SIA4	ST8 alpha-N-acetyl-neuraminide alpha-2,8-sialyltransferase 4
209753_s_at	0.004987	2.97271	0.257653	TMPO	thymopoietin
207236_at	0.0049977	2.97191	0.162987	ZNF345	zinc finger protein 345
233878_s_at	0.0050527	2.96779	0.171781	XRN2	5'-3' exoribonuclease 2
209516_at	0.0050581	-2.96738	-0.136821	SMYD5	SMYD family member 5
232856_at	0.0051032	-2.96404	-0.203019	LRRC55	leucine rich repeat containing 55
235551_at	0.0051067	2.96378	0.332165
238133_at	0.0051145	-2.96321	-0.193001
237294_at	0.0051175	2.96299	0.153286	RASSF4	Ras association domain family member 4
244510_at	0.0051267	2.96231	0.167526
229461_x_at	0.0051411	-2.96125	-0.220473	NEGR1	neuronal growth regulator 1
216487_at	0.0051568	-2.96011	-0.132796
230535_s_at	0.0051786	2.95851	0.192979	ATP5E	ATP synthase, H+ transporting, mitochondrial F1 complex, epsilon subunit
218158_s_at	0.0052535	-2.9531	-0.156724	APPL1	adaptor protein, phosphotyrosine interacting with PH domain and leucine zipper 1
232447_at	0.0052579	2.95278	0.207143
234821_at	0.0052783	-2.95132	-0.144918	LOC101929645	uncharacterized LOC101929645
209848_s_at	0.0052899	-2.95049	-0.169847	PMEL	premelanosome protein
233627_at	0.0052918	2.95035	0.139623
205597_at	0.0052993	-2.94982	-0.132614	SLC44A4	solute carrier family 44 member 4
207335_x_at	0.0053	-2.94977	-0.110031	ATP5I	ATP synthase, H+ transporting, mitochondrial Fo complex subunit E
239405_at	0.0053096	2.94909	0.207042
239337_at	0.0053315	2.94753	0.098237	LOC400768	uncharacterized LOC400768
1564767_at	0.0053325	2.94746	0.115772
1554397_s_at	0.0053534	2.94599	0.27082	UEVLD	UEV and lactate/malate dehyrogenase domains
222328_x_at	0.0053865	2.94365	0.20109
1557063_at	0.0053874	2.94359	0.155493	DICER1-AS1	DICER1 antisense RNA 1
209935_at	0.0053951	-2.94305	-0.167609	ATP2C1	ATPase secretory pathway Ca2+ transporting 1
202489_s_at	0.0054411	-2.93984	-0.142427	FXYD3	FXYD domain containing ion transport regulator 3
224940_s_at	0.0054443	-2.93962	-0.125386	PAPPA	pappalysin 1
238881_at	0.0054487	-2.93932	-0.155311
213487_at	0.0054533	-2.939	-0.170581	MAP2K2	mitogen-activated protein kinase kinase 2
240057_at	0.0054724	-2.93767	-0.176697
207247_s_at	0.005477	2.93735	0.19811	ZFY///ZFX	zinc finger protein, Y-linked///zinc finger protein, X-linked
227807_at	0.0054837	-2.93689	-0.206531	PARP9	poly(ADP-ribose) polymerase family member 9
204747_at	0.0054891	2.93652	0.164315	IFIT3	interferon induced protein with tetratricopeptide repeats 3
243065_at	0.0055115	2.93498	0.348886
1554015_a_at	0.0055365	2.93327	0.185787	CHD2	chromodomain helicase DNA binding protein 2
244050_at	0.0055474	2.93252	0.252461	HACD4	3-hydroxyacyl-CoA dehydratase 4
204829_s_at	0.0055654	2.93129	0.19943	FOLR2	folate receptor beta
230271_at	0.0055658	-2.93126	-0.218592	ONECUT2	one cut homeobox 2
242515_x_at	0.0055765	2.93054	0.112513	AKIP1	A-kinase interacting protein 1
225685_at	0.0056008	-2.92889	-0.185902	CDC42EP3	CDC42 effector protein 3
1564940_at	0.0056321	-2.92678	-0.165524
1552767_a_at	0.0056485	-2.92568	-0.147374	HS6ST2	heparan sulfate 6-O-sulfotransferase 2
221375_at	0.005655	-2.92524	-0.132184	OR1G1	olfactory receptor family 1 subfamily G member 1
229957_at	0.0056825	2.9234	0.164668	TMEM91	transmembrane protein 91
234532_at	0.0057015	2.92213	0.143198
1565810_at	0.0057035	2.922	0.170969
217186_at	0.0057118	2.92145	0.143688	ZNF259P1	zinc finger protein 259 pseudogene 1
217366_at	0.0057141	2.9213	0.142145	CTNNA1P1	catenin alpha 1 pseudogene 1
201047_x_at	0.005722	-2.92078	-0.0994036	WTH3DI///RAB6A	RAB6C-like///RAB6A, member RAS oncogene family
236017_at	0.0057224	2.92075	0.173827	CDKL3	cyclin dependent kinase like 3
201712_s_at	0.0057326	2.92007	0.124169	RANBP2	RAN binding protein 2
214462_at	0.0057576	2.91842	0.233353	SOCS6	suppressor of cytokine signaling 6
1566457_at	0.0057743	-2.91732	-0.199519
233292_s_at	0.00579	2.91629	0.165429	ANKHD1-EIF4EBP3///ANKHD1	ANKHD1-EIF4EBP3 readthrough///ankyrin repeat and KH domain containing 1
215997_s_at	0.0058216	2.91423	0.260398	CUL4B	cullin 4B
213539_at	0.0058342	2.9134	0.151991	CD3D	CD3d molecule
235150_at	0.0058969	2.90934	0.354051	SESN3	sestrin 3
211574_s_at	0.005899	2.9092	0.205185	CD46	CD46 molecule
214628_at	0.0058999	-2.90915	-0.142337	NHLH1	nescient helix-loop-helix 1
238528_at	0.0059285	2.90731	0.201602	UBR1	ubiquitin protein ligase E3 component n-recognin 1
1569422_at	0.0059457	2.90621	0.174206	FAM129C	family with sequence similarity 129 member C
204406_at	0.0059461	-2.90618	-0.142973	FLT1	fms related tyrosine kinase 1
238924_at	0.0059866	2.9036	0.2173	BMS1P5	BMS1, ribosome biogenesis factor pseudogene 5
211915_s_at	0.0059969	-2.90295	-0.179719	TUBB7P	tubulin beta 7 pseudogene
220449_at	0.0060053	-2.90241	-0.204002	LINC01260	long intergenic non-protein coding RNA 1260
222406_s_at	0.006013	2.90192	0.21546	PNRC2	proline rich nuclear receptor coactivator 2
220658_s_at	0.0060249	2.90117	0.347325	ARNTL2	aryl hydrocarbon receptor nuclear translocator like 2
211513_s_at	0.0060406	2.90018	0.232178	OGFR	opioid growth factor receptor
239548_at	0.006058	-2.89908	-0.188712	NEGR1	neuronal growth regulator 1
204109_s_at	0.0060644	2.89868	0.174796	NFYA	nuclear transcription factor Y subunit alpha
243967_at	0.0060761	2.89795	0.231109	AFF3	AF4/FMR2 family member 3
1560026_at	0.006095	2.89676	0.220616
232029_at	0.0061159	2.89546	0.145839	ZNF451	zinc finger protein 451
217867_x_at	0.0061215	-2.89511	-0.258694	BACE2	beta-site APP-cleaving enzyme 2
238207_at	0.0061289	-2.89465	-0.126075	SMIM4	small integral membrane protein 4
214130_s_at	0.0061535	2.89313	0.260762	LOC101930416///LOC101929792///LOC100996724///PDE4DIP	myomegalin-like///uncharacterized LOC101929792///phosphodiesterase 4D interacting protein-like///phosphodiesterase 4D interacting protein
233786_at	0.0061713	2.89202	0.231548
208609_s_at	0.006175	2.89179	0.119797	TNXB///TNXA	tenascin XB///tenascin XA (pseudogene)
232815_at	0.0061957	2.89052	0.231669	FBXO3	F-box protein 3
1558793_at	0.0062116	-2.88954	-0.128242	FRY-AS1	FRY antisense RNA 1
1557613_at	0.0062379	2.88793	0.161466	KIF9-AS1	KIF9 antisense RNA 1
220102_at	0.0062444	2.88753	0.155696	FOXL2	forkhead box L2
202429_s_at	0.0062465	-2.8874	-0.0995875	PPP3CA	protein phosphatase 3 catalytic subunit alpha
244837_at	0.0062518	-2.88708	-0.140805
235813_at	0.0062671	-2.88615	-0.132359	LOC101927027	uncharacterized LOC101927027
240786_at	0.0062868	2.88495	0.157434	NOTCH4	notch 4
211571_s_at	0.0062875	2.88491	0.241669	VCAN	versican
237439_at	0.0062916	-2.88466	-0.182474	USP43	ubiquitin specific peptidase 43
227929_at	0.0063254	-2.88261	-0.148347	LIN7A	lin-7 homolog A, crumbs cell polarity complex component
231696_x_at	0.0063487	2.88121	0.136828	TMEM50B	transmembrane protein 50B
235969_at	0.0063766	-2.87953	-0.156639	SCN8A	sodium voltage-gated channel alpha subunit 8
220372_at	0.0063773	2.87949	0.157037	DNAJC28	DnaJ heat shock protein family (Hsp40) member C28
215088_s_at	0.0063879	-2.87885	-0.121194	SDHC	succinate dehydrogenase complex subunit C
236620_at	0.0063882	-2.87884	-0.157421	RIF1	replication timing regulatory factor 1
213548_s_at	0.0064127	2.87738	0.324013	CDV3	CDV3 homolog
243695_at	0.0064128	-2.87737	-0.176225
217056_at	0.0064186	2.87702	0.138198	YME1L1	YME1 like 1 ATPase
204535_s_at	0.0064199	-2.87694	-0.208732	REST	RE1 silencing transcription factor
242237_at	0.0064221	-2.87682	-0.146021
205539_at	0.0064639	2.87434	0.165751	AVIL	advillin
1554849_at	0.006471	-2.87391	-0.134961	TOR1A	torsin family 1 member A
219311_at	0.006474	2.87374	0.17376	CEP76	centrosomal protein 76
241408_at	0.0064754	2.87366	0.188578	CRIPAK	cysteine rich PAK1 inhibitor
1554506_x_at	0.0064849	2.87309	0.184534	NAALAD2	N-acetylated alpha-linked acidic dipeptidase 2
208240_s_at	0.0064921	2.87267	0.258755	FGF1	fibroblast growth factor 1
225985_at	0.0064929	-2.87263	-0.160065	PRKAA1	protein kinase AMP-activated catalytic subunit alpha 1
241614_at	0.0065377	-2.86999	-0.158914
239729_at	0.0065415	2.86977	0.205115
231289_at	0.0065517	2.86918	0.173451
233520_s_at	0.0065651	2.86839	0.187048	CMYA5	cardiomyopathy associated 5
231796_at	0.0065676	-2.86825	-0.200912	EPHA8	EPH receptor A8
1561509_at	0.0065791	-2.86757	-0.168429	BEND7	BEN domain containing 7
216782_at	0.0065854	-2.86721	-0.180384
239132_at	0.0066099	2.86578	0.176753	NOS1	nitric oxide synthase 1
223094_s_at	0.006627	2.8648	0.181145	ANKH	ANKH inorganic pyrophosphate transport regulator
230794_at	0.0066623	-2.86276	-0.176531	PELI2	pellino E3 ubiquitin protein ligase family member 2
244537_at	0.0066729	-2.86215	-0.149372
202064_s_at	0.00668	2.86174	0.197355	SEL1L	SEL1L ERAD E3 ligase adaptor subunit
240445_at	0.0066903	2.86115	0.178711
212550_at	0.0066923	2.86104	0.172149	STAT5B	signal transducer and activator of transcription 5B
241836_x_at	0.0066969	2.86078	0.139376	CEP97	centrosomal protein 97
222142_at	0.0066973	-2.86076	-0.206001	CYLD	CYLD lysine 63 deubiquitinase
219889_at	0.0067168	-2.85964	-0.231549	FRAT1	frequently rearranged in advanced T-cell lymphomas 1
214858_at	0.0067184	2.85954	0.198183	PP14571	uncharacterized LOC100130449
226172_at	0.0067283	-2.85898	-0.139239	USP42	ubiquitin specific peptidase 42
1555396_s_at	0.0067287	-2.85896	-0.168355	CXorf67	chromosome X open reading frame 67
219133_at	0.0067297	-2.8589	-0.124569	OXSM	3-oxoacyl-ACP synthase, mitochondrial
210709_at	0.0067337	-2.85868	-0.153715	ZC3H15	zinc finger CCCH-type containing 15
209811_at	0.0067637	2.85697	0.155731	CASP2	caspase 2
213106_at	0.0067654	-2.85687	-0.118303	ATP8A1	ATPase phospholipid transporting 8A1
216030_s_at	0.0067808	2.856	0.10598	SEMG2	semenogelin II
1556081_at	0.0068035	2.85472	0.340441
233489_at	0.0068212	-2.85372	-0.15284	TMEM43	transmembrane protein 43
205505_at	0.0068263	2.85343	0.15559	GCNT1	glucosaminyl (N-acetyl) transferase 1, core 2
203736_s_at	0.0068745	2.85073	0.285825	PPFIBP1	PPFIA binding protein 1
229648_at	0.0068759	-2.85066	-0.182842	ARHGAP32	Rho GTPase activating protein 32
1558631_at	0.0068968	2.84949	0.149657	PPARA	peroxisome proliferator activated receptor alpha
216045_at	0.0069297	2.84766	0.18245	CCDC144A	coiled-coil domain containing 144A
1559567_at	0.006975	2.84516	0.135765	PRDM11	PR/SET domain 11
242309_at	0.0069964	-2.84398	-0.153694
211340_s_at	0.0069973	-2.84393	-0.219286	MIR6756///MCAM	microRNA 6756///melanoma cell adhesion molecule
231654_s_at	0.007034	-2.84192	-0.165417
241617_x_at	0.0070413	-2.84152	-0.24484
221206_at	0.0070505	-2.84102	-0.126991	PMS2CL///PMS2	PMS2 C-terminal like pseudogene///PMS1 homolog 2, mismatch repair system component
234220_at	0.0070562	2.8407	0.214733	CADPS	calcium dependent secretion activator
220151_at	0.0070659	-2.84018	-0.160495	C19orf73	chromosome 19 open reading frame 73
200885_at	0.0070827	2.83926	0.144474	RHOC	ras homolog family member C
238318_at	0.0071001	2.83832	0.153879
212675_s_at	0.0071026	-2.83818	-0.136124	CEP68	centrosomal protein 68
223868_s_at	0.0071086	2.83786	0.186701	WWOX	WW domain containing oxidoreductase
1569337_at	0.0071378	-2.83628	-0.165074	SLC5A9	solute carrier family 5 member 9
201663_s_at	0.0071477	2.83575	0.189235	SMC4	structural maintenance of chromosomes 4
210892_s_at	0.0071742	2.83432	0.281371	GTF2I	general transcription factor IIi
1552312_a_at	0.007185	2.83374	0.240543	MFAP3	microfibrillar associated protein 3
223281_s_at	0.007187	2.83363	0.162162	COX15	COX15, cytochrome c oxidase assembly homolog
211876_x_at	0.007213	2.83224	0.248699	PCDHGA3///PCDHGA5///PCDHGA6///PCDHGA10///PCDHGA11///PCDHGA12///PCDHGC3	protocadherin gamma subfamily A, 3///protocadherin gamma subfamily A, 5///protocadherin gamma subfamily A, 6///protocadherin gamma subfamily A, 10///protocadherin gamma subfamily A, 11///protocadherin gamma subfamily A, 12///protocadherin gamma subfamily C, 3
210394_x_at	0.0072204	-2.83185	-0.16169	SSX4B///SSX4	SSX family member 4B///SSX family member 4
1567068_at	0.0072418	2.83071	0.181825	OR4D1	olfactory receptor family 4 subfamily D member 1
231687_at	0.0072586	2.82982	0.154675	ERICH3-AS1	ERICH3 antisense RNA 1
219582_at	0.0072748	2.82895	0.179367	OGFRL1	opioid growth factor receptor like 1
232130_at	0.007302	-2.82752	-0.157261
208769_at	0.0073077	2.82722	0.178431	EIF4EBP2	eukaryotic translation initiation factor 4E binding protein 2
239549_at	0.0073271	2.82619	0.131283
1553694_a_at	0.007371	2.82389	0.316956	PIK3C2A	phosphatidylinositol-4-phosphate 3-kinase catalytic subunit type 2 alpha
236794_at	0.0073727	2.8238	0.143711
204233_s_at	0.0073771	2.82357	0.155105	CHKA	choline kinase alpha
218369_s_at	0.0073783	2.8235	0.129279	EXOSC1	exosome component 1
207037_at	0.0073867	2.82307	0.226456	TNFRSF11A	TNF receptor superfamily member 11a
203339_at	0.007393	-2.82274	-0.174768	SLC25A12	solute carrier family 25 member 12
220752_at	0.0073976	-2.8225	-0.13364	LOC51145	uncharacterized LOC51145
238438_at	0.007409	2.8219	0.256605	CNOT6L	CCR4-NOT transcription complex subunit 6 like
210682_at	0.0074366	-2.82047	-0.158475	LPO	lactoperoxidase
242153_at	0.0074399	-2.8203	-0.200174	LARP1B	La ribonucleoprotein domain family member 1B
224773_at	0.0074403	2.82028	0.124327	NAV1	neuron navigator 1
204214_s_at	0.0074891	2.81775	0.139943	RAB32	RAB32, member RAS oncogene family
1568957_x_at	0.0074914	2.81763	0.242958	SRGAP2C///SRGAP2B///SRGAP2	SLIT-ROBO Rho GTPase activating protein 2C///SLIT-ROBO Rho GTPase activating protein 2B///SLIT-ROBO Rho GTPase activating protein 2
222924_at	0.007496	-2.8174	-0.167992	SLMAP	sarcolemma associated protein
221398_at	0.0074968	-2.81736	-0.150081	TAS2R8	taste 2 receptor member 8
222379_at	0.0075273	-2.81579	-0.360445	KCNE4	potassium voltage-gated channel subfamily E regulatory subunit 4
237958_at	0.0075391	-2.81518	-0.14405
222772_at	0.007561	-2.81406	-0.109204	MYEF2	myelin expression factor 2
215580_at	0.0075756	2.81331	0.131935	MCM3AP	minichromosome maintenance complex component 3 associated protein
1562834_at	0.0075947	-2.81234	-0.16123
213912_at	0.0075974	-2.8122	-0.161417	TBC1D30	TBC1 domain family member 30
1558963_at	0.0076123	2.81144	0.11098	RRP8	ribosomal RNA processing 8, methyltransferase, homolog (yeast)
210383_at	0.0076179	-2.81116	-0.185648	SCN1A	sodium voltage-gated channel alpha subunit 1
222384_at	0.0076315	-2.81047	-0.160542	SMG7-AS1	SMG7 antisense RNA 1
229383_at	0.0076376	-2.81016	-0.167789	2023-03-01	membrane associated ring-CH-type finger 1
212504_at	0.0076516	2.80945	0.0912445	DIP2C	disco interacting protein 2 homolog C
209520_s_at	0.0076605	2.80901	0.179455	NCBP1	nuclear cap binding protein subunit 1
229004_at	0.0076651	2.80877	0.144895	ADAMTS15	ADAM metallopeptidase with thrombospondin type 1 motif 15
244877_at	0.00767	2.80852	0.153449	GPR173	G protein-coupled receptor 173
227578_at	0.0077008	-2.80697	-0.13507	TMPO-AS1	TMPO antisense RNA 1
224460_s_at	0.0077137	2.80633	0.183297	L2HGDH	L-2-hydroxyglutarate dehydrogenase
1555742_at	0.0077339	-2.80531	-0.168912	ERVH-6	endogenous retrovirus group H member 6
202840_at	0.007795	-2.80226	-0.232839	TAF15	TATA-box binding protein associated factor 15
203311_s_at	0.007819	2.80108	0.133341	ARF6	ADP ribosylation factor 6
1561459_at	0.0078316	2.80045	0.12364	LOC101929526	uncharacterized LOC101929526
230987_at	0.007834	2.80033	0.254343
1557215_at	0.007847	-2.79969	-0.141871	LINC00648	long intergenic non-protein coding RNA 648
1561467_at	0.0078524	-2.79942	-0.105499
214342_at	0.007855	2.79929	0.168012	ATXN7L1	ataxin 7 like 1
239911_at	0.0079189	-2.79615	-0.251039	ONECUT2	one cut homeobox 2
1569855_at	0.0079214	-2.79603	-0.141103	LOC101928306	uncharacterized LOC101928306
212307_s_at	0.0079598	2.79416	0.156259	OGT	O-linked N-acetylglucosamine (GlcNAc) transferase
229844_at	0.0081007	-2.78734	-0.134445	FOXP1	forkhead box P1
216147_at	0.0081045	2.78716	0.19267
226247_at	0.0081264	-2.78611	-0.106814	PLEKHA1	pleckstrin homology domain containing A1
1560147_at	0.0081915	-2.78301	-0.122736	WDR86-AS1	WDR86 antisense RNA 1
237447_at	0.0082032	-2.78246	-0.188996	ADORA2A-AS1	ADORA2A antisense RNA 1
216387_x_at	0.0082235	-2.7815	-0.114851
216539_at	0.0082247	-2.78144	-0.130407	ATXN3L	ataxin 3 like
228594_at	0.0082305	-2.78116	-0.182901	NADK2	NAD kinase 2, mitochondrial
243000_at	0.0082358	2.78092	0.150769	CDK6	cyclin dependent kinase 6
242436_at	0.0082561	2.77996	0.163652
221955_at	0.0082609	2.77973	0.151795
238388_x_at	0.0082798	2.77884	0.115928
244192_x_at	0.0082887	-2.77842	-0.105366	LOC102724426///USP4	Sjoegren syndrome nuclear autoantigen 1 homolog///ubiquitin specific peptidase 4
228474_s_at	0.0083349	2.77626	0.13857	KLF9	Kruppel like factor 9
208103_s_at	0.0083353	2.77624	0.213305	ANP32E	acidic nuclear phosphoprotein 32 family member E
200664_s_at	0.0083577	2.7752	0.208737	DNAJB1	DnaJ heat shock protein family (Hsp40) member B1
1564238_a_at	0.0083578	2.77519	0.108545	WDR49	WD repeat domain 49
220265_at	0.0083598	2.7751	0.166409	GPR107	G protein-coupled receptor 107
206150_at	0.0083958	2.77342	0.155466	CD27	CD27 molecule
205991_s_at	0.0084042	2.77304	0.241801	PRRX1	paired related homeobox 1
235974_at	0.0084196	2.77232	0.140843	EXOC4	exocyst complex component 4
207319_s_at	0.0084665	2.77016	0.16937	CDK13	cyclin dependent kinase 13
229086_at	0.0085042	-2.76843	-0.168165	ZNF436-AS1	ZNF436 antisense RNA 1
216550_x_at	0.0085286	-2.76731	-0.211727	ANKRD12	ankyrin repeat domain 12
239173_at	0.0085293	-2.76728	-0.15288	PATJ	PATJ, crumbs cell polarity complex component
37117_at	0.008533	-2.76711	-0.157317	PRR5-ARHGAP8///ARHGAP8	PRR5-ARHGAP8 readthrough///Rho GTPase activating protein 8
221695_s_at	0.0085471	2.76647	0.210837	MAP3K2	mitogen-activated protein kinase kinase kinase 2
238027_at	0.0085696	2.76544	0.173673	SPATA24	spermatogenesis associated 24
240080_at	0.0086006	2.76403	0.125875
217473_x_at	0.008602	2.76397	0.157361	SLC11A1	solute carrier family 11 member 1
215729_s_at	0.0086428	-2.76212	-0.107625	VGLL1	vestigial like family member 1
1554012_at	0.0086526	-2.76168	-0.220582	RSPO2	R-spondin 2
236510_at	0.008662	2.76126	0.167487
1561565_at	0.008667	-2.76103	-0.152718	LOC101928309	uncharacterized LOC101928309
212730_at	0.0086709	-2.76086	-0.142013	SYNM	synemin
212742_at	0.0086743	-2.7607	-0.131722	RNF115	ring finger protein 115
206378_at	0.0086772	2.76057	0.105814	SCGB2A2	secretoglobin family 2A member 2
220816_at	0.0086985	2.75961	0.225821	LPAR3	lysophosphatidic acid receptor 3
238471_at	0.0087227	-2.75853	-0.137731
202947_s_at	0.0087399	2.75776	0.130131	GYPC	glycophorin C (Gerbich blood group)
208506_at	0.0087427	-2.75764	-0.112778	HIST1H3F	histone cluster 1, H3f
211647_x_at	0.0087511	2.75726	0.156707	IGHM///IGHG1	immunoglobulin heavy constant mu///immunoglobulin heavy constant gamma 1 (G1m marker)
1569927_at	0.0088199	2.7542	0.303927
220416_at	0.0088268	2.75389	0.200145	ATP8B4	ATPase phospholipid transporting 8B4 (putative)
1562054_at	0.008844	2.75314	0.118347	PPP4R3CP	protein phosphatase 4 regulatory subunit 3C, pseudogene
236335_at	0.0088478	-2.75297	-0.21472	GUCY1A2	guanylate cyclase 1 soluble subunit alpha 2
1569141_a_at	0.0088875	-2.75122	-0.145728	PPARGC1A	PPARG coactivator 1 alpha
201045_s_at	0.0089462	2.74864	0.257267	WTH3DI///RAB6A	RAB6C-like///RAB6A, member RAS oncogene family
207001_x_at	0.00895	2.74848	0.211882	TSC22D3	TSC22 domain family member 3
216027_at	0.0089629	2.74791	0.132554	TMX4	thioredoxin related transmembrane protein 4
1569552_at	0.0089705	2.74758	0.131749	PTPN18	protein tyrosine phosphatase, non-receptor type 18
231867_at	0.0089882	-2.74681	-0.140995	TENM2	teneurin transmembrane protein 2
213380_x_at	0.008996	-2.74647	-0.173139	LOC102724562///MST1L///MST1P2///MST1	macrophage stimulating 1 pseudogene///macrophage stimulating 1 like///macrophage stimulating 1 pseudogene 2///macrophage stimulating 1
233326_at	0.0090029	-2.74617	-0.156114	LOC101928882///CCDC39	uncharacterized LOC101928882///coiled-coil domain containing 39
1554283_at	0.0090084	2.74593	0.145178	NOCT	nocturnin
209704_at	0.0090127	2.74575	0.147646	MTF2	metal response element binding transcription factor 2
216804_s_at	0.0090267	2.74514	0.283736	PDLIM5	PDZ and LIM domain 5
1560634_a_at	0.0090342	-2.74481	-0.154665	LOC105373876	uncharacterized LOC105373876
218840_s_at	0.0090512	2.74407	0.171683	NADSYN1	NAD synthetase 1
1558020_at	0.0090569	2.74383	0.159986	ERGIC3	ERGIC and golgi 3
210721_s_at	0.0090586	-2.74375	-0.177608	PAK5	p21 (RAC1) activated kinase 5
204005_s_at	0.0090588	2.74375	0.201418	PAWR	pro-apoptotic WT1 regulator
1562234_a_at	0.009068	2.74335	0.326383	NAV3	neuron navigator 3
217488_x_at	0.0091139	-2.74137	-0.125222	PMS2P3	PMS1 homolog 2, mismatch repair system component pseudogene 3
1562670_at	0.0091367	2.74039	0.117525	LOC105370629	uncharacterized LOC105370629
222069_s_at	0.0091453	2.74002	0.12519	RIN3	Ras and Rab interactor 3
243667_at	0.0091489	2.73987	0.194608
209063_x_at	0.0091789	-2.73859	-0.122379	PAIP1	poly(A) binding protein interacting protein 1
1555286_at	0.0091856	-2.7383	-0.106291	CDKL1	cyclin dependent kinase like 1
241400_at	0.0092076	-2.73736	-0.140072
1569839_s_at	0.0092116	-2.73719	-0.123642	LOC101929953///LRRC37A5P	uncharacterized LOC101929953///leucine rich repeat containing 37 member A5, pseudogene
237750_at	0.0092136	2.73711	0.14517	XPNPEP3	X-prolyl aminopeptidase 3
219258_at	0.0092173	2.73695	0.203126	TIPIN	TIMELESS interacting protein
208433_s_at	0.0092414	2.73593	0.209335	LRP8	LDL receptor related protein 8
236894_at	0.0092678	2.73481	0.131898	L1TD1	LINE1 type transposase domain containing 1
1564336_at	0.0092845	-2.7341	-0.135893
1562249_at	0.0093087	-2.73308	-0.112872	EPHA1-AS1	EPHA1 antisense RNA 1
225450_at	0.0093121	2.73294	0.122719	AMOTL1	angiomotin like 1
211417_x_at	0.0093133	2.73288	0.197177	GGT2///GGTLC1///GGTLC2///GGT1	gamma-glutamyltransferase 2///gamma-glutamyltransferase light chain 1///gamma-glutamyltransferase light chain 2///gamma-glutamyltransferase 1
202202_s_at	0.009348	2.73143	0.203343	LAMA4	laminin subunit alpha 4
228094_at	0.0093511	-2.73129	-0.113583	JAML	junction adhesion molecule like
1558167_a_at	0.0093871	2.72979	0.163965	MGC16275	uncharacterized protein MGC16275
235533_at	0.0093899	-2.72967	-0.167872	COX19	COX19, cytochrome c oxidase assembly factor
215101_s_at	0.0093921	2.72958	0.136453	CXCL5	C-X-C motif chemokine ligand 5
230795_at	0.0094223	2.72832	0.225105
222907_x_at	0.0094417	2.72751	0.196322	TMEM50B	transmembrane protein 50B
1568636_a_at	0.0094543	-2.72698	-0.12443	LINC00354	long intergenic non-protein coding RNA 354
217233_at	0.0094606	-2.72672	-0.147773
227912_s_at	0.0094723	-2.72624	-0.194668	EXOSC3	exosome component 3
215139_at	0.0094754	2.72611	0.161773	ARHGEF10	Rho guanine nucleotide exchange factor 10
244860_at	0.0094756	2.7261	0.225997
214397_at	0.0095093	-2.72471	-0.135088	MBD2	methyl-CpG binding domain protein 2
220022_at	0.009521	-2.72423	-0.151275	ZNF334	zinc finger protein 334
234144_at	0.00956	-2.72261	-0.157365
223036_at	0.0095637	2.72247	0.274578	FARSB	phenylalanyl-tRNA synthetase beta subunit
223845_at	0.0095673	-2.72232	-0.154311	VSIG10	V-set and immunoglobulin domain containing 10
208004_at	0.0095897	-2.7214	-0.133376	OPRPN	opiorphin prepropeptide
224859_at	0.0095982	2.72105	0.105578	CD276	CD276 molecule
218694_at	0.009613	-2.72044	-0.108351	ARMCX1	armadillo repeat containing, X-linked 1
209087_x_at	0.0096281	-2.71982	-0.202943	MCAM	melanoma cell adhesion molecule
232826_at	0.0096301	-2.71974	-0.250696
224221_s_at	0.0096858	2.71747	0.143179	VAV3	vav guanine nucleotide exchange factor 3
236252_at	0.0097085	2.71655	0.119433
213748_at	0.0097206	2.71606	0.165823	TRIM66	tripartite motif containing 66
225991_at	0.0097433	-2.71514	-0.141037	TMEM41A	transmembrane protein 41A
234855_at	0.0097585	2.71453	0.119803	ORF1	uncharacterized protein, clone pT-Adv JuaX22
235792_x_at	0.0097607	2.71444	0.186904	PIK3C2A	phosphatidylinositol-4-phosphate 3-kinase catalytic subunit type 2 alpha
203932_at	0.0097822	2.71358	0.201901	HLA-DMB	major histocompatibility complex, class II, DM beta
241657_at	0.0097841	-2.7135	-0.120353
216684_s_at	0.0097861	2.71342	0.195025	SS18	SS18, nBAF chromatin remodeling complex subunit
208701_at	0.0097973	-2.71297	-0.161756	APLP2	amyloid beta precursor like protein 2
1561106_at	0.0098188	-2.7121	-0.139137	LINC00271	long intergenic non-protein coding RNA 271
204751_x_at	0.00982	2.71206	0.134019	DSC2	desmocollin 2
211016_x_at	0.0098253	2.71184	0.264415	HSPA4	heat shock protein family A (Hsp70) member 4
1552875_a_at	0.0098395	-2.71127	-0.114622	CD200R1	CD200 receptor 1
231457_at	0.0098413	2.7112	0.171427
235378_at	0.0098447	-2.71106	-0.146613	FAM161B	family with sequence similarity 161 member B
211801_x_at	0.0098475	2.71095	0.18639	MFN1	mitofusin 1
222472_at	0.0098574	-2.71056	-0.1414	AFTPH	aftiphilin
242117_at	0.0099227	2.70795	0.145847
232720_at	0.0099262	-2.70782	-0.183838	LINGO2	leucine rich repeat and Ig domain containing 2
236398_s_at	0.0099273	-2.70777	-0.152982	LOC101927851	uncharacterized LOC101927851
214655_at	0.0099406	-2.70724	-0.498385	GPR6	G protein-coupled receptor 6
1553158_at	0.0099419	2.70719	0.209803	CEP19	centrosomal protein 19
220378_at	0.0099609	-2.70644	-0.194238	TCP11	t-complex 11
226295_at	0.0099613	-2.70642	-0.144904	LOC100507424///ITFG2	uncharacterized LOC100507424///integrin alpha FG-GAP repeat containing 2
233286_at	0.0099837	2.70554	0.153758

## Sheet: hippocampus
ID	P.Value	t	logFC	Gene.symbol	Gene.title
206254_at	3.95e-05	-4.65497	-0.262431	EGF	epidermal growth factor
244526_at	5.3e-05	4.55943	0.314408	RASGRP3	RAS guanyl releasing protein 3
219426_at	6.27e-05	4.50407	0.284937	AGO3	argonaute 3, RISC catalytic component
231080_at	9.41e-05	-4.37083	-0.263589	CDAN1	codanin 1
1566517_at	0.0001896	-4.13816	-0.189294
1570338_at	0.0002063	-4.10991	-0.367021
1564707_x_at	0.000221	-4.08684	-0.188163	GLS2	glutaminase 2
239797_at	0.0002407	-4.05808	-0.185361
239148_at	0.0003178	-3.96419	-0.177872	MARVELD3	MARVEL domain containing 3
210503_at	0.0003534	-3.92818	-0.148521	MAGEA11	MAGE family member A11
1556921_at	0.0003663	-3.91591	-0.173888	LOC101927138	uncharacterized LOC101927138
218994_s_at	0.000392	3.89287	0.222787	STAG3L4	stromal antigen 3-like 4 (pseudogene)
223149_s_at	0.0004403	-3.85318	-0.232435	PTPN23	protein tyrosine phosphatase, non-receptor type 23
238473_at	0.0005775	-3.75994	-0.264485	KMT2E-AS1	KMT2E antisense RNA 1 (head to head)
239617_at	0.0006198	-3.73554	-0.24745	GHRLOS	ghrelin opposite strand/antisense RNA
237860_at	0.0007369	3.67551	0.201455	RBMS3	RNA binding motif single stranded interacting protein 3
1565716_at	0.0007387	3.67466	0.181306	FUS	FUS RNA binding protein
209365_s_at	0.0008842	3.61194	0.242958	ECM1	extracellular matrix protein 1
238761_at	0.0009188	3.59847	0.395614	ELK4	ELK4, ETS transcription factor
242353_at	0.0009576	3.58399	0.197466
239386_at	0.0009581	-3.58378	-0.185	HAVCR1P1	hepatitis A virus cellular receptor 1 pseudogene 1
237127_at	0.0010116	-3.56468	-0.170038
1554705_at	0.0010224	-3.56096	-0.140052	SCARA5	scavenger receptor class A member 5
215168_at	0.0010257	3.55982	0.146457	TIMM17A	translocase of inner mitochondrial membrane 17 homolog A (yeast)
214561_at	0.0010386	-3.55543	-0.186138	LILRP2	leukocyte immunoglobulin-like receptor pseudogene 2
232216_at	0.0010673	3.54583	0.251353	YME1L1	YME1 like 1 ATPase
205315_s_at	0.0010758	3.54302	0.286611	SNTB2	syntrophin beta 2
1570227_at	0.0011074	-3.53279	-0.21538
215105_at	0.001143	3.52163	0.187363	N4BP2L2-IT2	N4BPL2 intronic transcript 2
238990_x_at	0.001143	3.52163	0.196341	TRIM61	tripartite motif containing 61
239084_at	0.0011492	-3.51972	-0.318528	SNAP29	synaptosome associated protein 29
217594_at	0.0011853	-3.50877	-0.257763	ZCCHC11	zinc finger CCHC-type containing 11
210304_at	0.001187	-3.50826	-0.256936	PDE6B	phosphodiesterase 6B
234149_at	0.001198	-3.50501	-0.21592
1554354_at	0.0012084	-3.50195	-0.154435	SIAE	sialic acid acetylesterase
222597_at	0.0012413	-3.49241	-0.351577	SNAP29	synaptosome associated protein 29
210937_s_at	0.0013518	-3.46212	-0.196145	PDX1	pancreatic and duodenal homeobox 1
1566503_at	0.0013719	3.45687	0.181166
216454_at	0.0014535	-3.43628	-0.164715	TRMT1	tRNA methyltransferase 1
244357_at	0.0015291	3.41817	0.354283
1555446_s_at	0.0015587	3.41129	0.248623	TRAPPC10	trafficking protein particle complex 10
1555555_at	0.0016454	3.39189	0.148757	BBS9	Bardet-Biedl syndrome 9
223791_at	0.0017037	3.3794	0.268534	FAM27B///FAM27C	family with sequence similarity 27 member B///family with sequence similarity 27 member C
234280_at	0.0017054	-3.37903	-0.152292	REG3A	regenerating family member 3 alpha
231125_at	0.0017269	-3.37454	-0.210358
227666_at	0.0017343	-3.37298	-0.159033	DCLK2	doublecortin like kinase 2
241079_at	0.0017356	3.37271	0.155088
224454_at	0.0017491	-3.36994	-0.144018	ETNK1	ethanolamine kinase 1
210855_at	0.0017578	-3.36815	-0.231332	GREB1	growth regulation by estrogen in breast cancer 1
211488_s_at	0.0017644	3.36681	0.259452	ITGB8	integrin subunit beta 8
1562633_at	0.001781	3.36344	0.169834	RMST	rhabdomyosarcoma 2 associated transcript (non-protein coding)
215251_at	0.0018473	-3.35026	-0.177887
244717_x_at	0.0019023	3.33967	0.184886	SV2B	synaptic vesicle glycoprotein 2B
1562484_at	0.0019091	3.33839	0.143029	MEIOC	meiosis specific with coiled-coil domain
1566577_at	0.0019766	-3.32582	-0.202441
235085_at	0.0019985	3.32184	0.202525	SGK223	homolog of rat pragma of Rnd2
1553726_s_at	0.0020409	-3.31423	-0.309933	TBC1D32	TBC1 domain family member 32
213956_at	0.0020475	3.31307	0.257535	CEP350	centrosomal protein 350
242065_x_at	0.0021203	-3.30041	-0.174845	IDI1	isopentenyl-diphosphate delta isomerase 1
244081_at	0.0021279	-3.2991	-0.160385
240883_at	0.0021453	-3.29614	-0.126887	PFKFB1	6-phosphofructo-2-kinase/fructose-2,6-biphosphatase 1
1561905_at	0.0022446	3.2797	0.176277
239247_at	0.0022536	3.27824	0.22695	CD99P1	CD99 molecule pseudogene 1
225801_at	0.0022583	-3.27748	-0.182186	FBXO32	F-box protein 32
209626_s_at	0.0023163	3.26824	0.266155	OSBPL3	oxysterol binding protein like 3
1558425_x_at	0.0023219	3.26737	0.226618	LINC00265	long intergenic non-protein coding RNA 265
223201_s_at	0.0023829	-3.25791	-0.224485	LOC101928589///TMEM164	uncharacterized LOC101928589///transmembrane protein 164
1561682_at	0.0024027	3.25489	0.169681	TTLL7-IT1	TTLL7 intronic transcript 1
237357_at	0.002475	-3.24406	-0.140861	OSTM1-AS1	OSTM1 antisense RNA 1
214652_at	0.0025557	-3.23232	-0.259489	DRD1	dopamine receptor D1
1562306_at	0.0025802	-3.22882	-0.139889
238659_at	0.002584	-3.22828	-0.249995	KIAA0141	KIAA0141
221211_s_at	0.0025939	3.22688	0.214897	MAP3K7CL	MAP3K7 C-terminal like
206088_at	0.0026755	-3.21553	-0.614383	LRRC37A3	leucine rich repeat containing 37 member A3
232901_at	0.0027448	-3.20613	-0.160868	RARS2	arginyl-tRNA synthetase 2, mitochondrial
210474_s_at	0.0027492	-3.20554	-0.185483	CDK11A///CDK11B	cyclin dependent kinase 11A///cyclin dependent kinase 11B
233517_s_at	0.0027791	-3.20157	-0.208424	HIF3A	hypoxia inducible factor 3 alpha subunit
231755_at	0.0028196	3.19624	0.207497	IL36B	interleukin 36, beta
213580_at	0.0029395	-3.18091	-0.121731	CREBZF	CREB/ATF bZIP transcription factor
1556777_a_at	0.0029519	-3.17935	-0.257731	LOC101928238	uncharacterized LOC101928238
214982_at	0.0029649	-3.17773	-0.171385	LOC101929240///SNRNP200	U5 small nuclear ribonucleoprotein 200 kDa helicase pseudogene///small nuclear ribonucleoprotein U5 subunit 200
227939_s_at	0.0029717	3.17689	0.190947	TRA2A	transformer 2 alpha homolog
1565880_at	0.0030154	-3.1715	-0.197325
235235_s_at	0.0030355	-3.16905	-0.149486	PATL1	PAT1 homolog 1, processing body mRNA decay factor
1553423_a_at	0.0031764	-3.15227	-0.131141	SLFN13	schlafen family member 13
1562112_at	0.0031941	-3.15021	-0.174517
206331_at	0.0032105	3.14831	0.280494	CALCRL	calcitonin receptor like receptor
221744_at	0.0032383	-3.14511	-0.153727	DCAF7	DDB1 and CUL4 associated factor 7
241240_at	0.003251	3.14367	0.265574
1560926_at	0.003279	3.14049	0.221665
240421_x_at	0.0033193	-3.13595	-0.20725	SAV1	salvador family WW domain containing protein 1
210511_s_at	0.0033442	3.13318	0.364669	INHBA	inhibin beta A subunit
1568734_a_at	0.0033899	3.12815	0.1611	HS1BP3	HCLS1 binding protein 3
206524_at	0.0033921	-3.1279	-0.137719	T	T brachyury transcription factor
215272_at	0.0034285	-3.12393	-0.221536	OGG1	8-oxoguanine DNA glycosylase
1560422_at	0.0034372	-3.12299	-0.405029
1559069_at	0.0034691	3.11955	0.127733	ST20-MTHFS///MTHFS	ST20-MTHFS readthrough///5,10-methenyltetrahydrofolate synthetase (5-formyltetrahydrofolate cyclo-ligase)
206276_at	0.0035	-3.11625	-0.143878	LY6D	lymphocyte antigen 6 complex, locus D
235089_at	0.0035496	3.11101	0.220363	FBXL20	F-box and leucine rich repeat protein 20
234282_at	0.003657	3.09991	0.362232
208903_at	0.0037007	3.09548	0.168014	RPS28	ribosomal protein S28
240825_at	0.0037434	-3.09119	-0.212299
244832_at	0.0037707	3.08848	0.188922
244669_at	0.0038018	3.08541	0.211535	SNORD50B///SNORD50A	small nucleolar RNA, C/D box 50B///small nucleolar RNA, C/D box 50A
229332_at	0.0038544	-3.08027	-0.210713	HPDL	4-hydroxyphenylpyruvate dioxygenase like
220120_s_at	0.0038584	-3.07988	-0.206102	EPB41L4A	erythrocyte membrane protein band 4.1 like 4A
214677_x_at	0.0039534	-3.07077	-0.234182	IGLC1	immunoglobulin lambda constant 1
1563632_at	0.0040009	-3.0663	-0.171824	TMEM72-AS1	TMEM72 antisense RNA 1
242587_at	0.0040021	3.06619	0.216749	SLC9A9	solute carrier family 9 member A9
242539_at	0.0040772	3.05922	0.266128	DIS3L2	DIS3 like 3'-5' exoribonuclease 2
233440_at	0.0041238	-3.05495	-0.201206
1555394_at	0.00413	-3.05438	-0.136059	PIGK	phosphatidylinositol glycan anchor biosynthesis class K
1555648_at	0.0041694	-3.05081	-0.131896	FOXP2	forkhead box P2
243076_x_at	0.0041728	-3.0505	-0.149838	GLI4	GLI family zinc finger 4
65630_at	0.0042016	-3.04793	-0.19615	TMEM80	transmembrane protein 80
234091_at	0.0042419	3.04433	0.227263
206642_at	0.0042721	-3.04166	-0.127656	DSG1	desmoglein 1
241405_at	0.0043001	-3.03921	-0.192443	TOB1-AS1	TOB1 antisense RNA 1
1552787_at	0.0043605	-3.03395	-0.273481	HELB	DNA helicase B
233105_at	0.0043771	3.03253	0.20611
242020_s_at	0.0043902	-3.0314	-0.163857	ZBP1	Z-DNA binding protein 1
216734_s_at	0.0043937	-3.0311	-0.158369	CXCR5	C-X-C motif chemokine receptor 5
235581_at	0.0044606	3.0254	0.168234
218819_at	0.004479	3.02385	0.153736	INTS6	integrator complex subunit 6
215702_s_at	0.0046463	-3.00999	-0.129742	CFTR	cystic fibrosis transmembrane conductance regulator
1558836_at	0.0046482	3.00984	0.210274
227038_at	0.0046627	-3.00866	-0.398975	SGMS2	sphingomyelin synthase 2
1562455_at	0.004744	3.00213	0.127786	LOC101929586	uncharacterized LOC101929586
224320_s_at	0.0047546	-3.00128	-0.242235	MCM8	minichromosome maintenance 8 homologous recombination repair factor
1557551_at	0.0047807	-2.99921	-0.243855
1564318_at	0.0048053	-2.99726	-0.171746	POLR3A	RNA polymerase III subunit A
236216_at	0.0048261	-2.99562	-0.201052
223860_at	0.0048385	2.99465	0.136283
233669_s_at	0.0049025	-2.98967	-0.140386	TRIM54	tripartite motif containing 54
207692_s_at	0.0049755	-2.98406	-0.151978	ACAN	aggrecan
241216_at	0.0050238	2.98039	0.226031
230662_at	0.0050549	-2.97805	-0.17828	RNF187	ring finger protein 187
235582_at	0.0051412	2.97161	0.147843	E2F2	E2F transcription factor 2
202769_at	0.005192	-2.96787	-0.190017	CCNG2	cyclin G2
214275_at	0.0051932	-2.96778	-0.177368	MED12	mediator complex subunit 12
216150_at	0.0052589	-2.963	-0.168422
236002_at	0.0053045	-2.95971	-0.207257
1566475_at	0.0053498	2.95646	0.156846
236444_x_at	0.0054526	-2.9492	-0.129594	C5orf66-AS1	C5orf66 antisense RNA 1
1555547_at	0.0054787	-2.94738	-0.404865
1564795_at	0.0054871	-2.9468	-0.118196
243189_at	0.0054876	2.94676	0.355712	NRF1	nuclear respiratory factor 1
232855_at	0.0054979	-2.94604	-0.177491
229569_at	0.0055453	-2.94276	-0.26739
240623_at	0.0055817	2.94026	0.176521
1553142_at	0.0055877	-2.93985	-0.283668	LACC1	laccase domain containing 1
222147_s_at	0.0055924	-2.93953	-0.217091	ACTR5	ARP5 actin-related protein 5 homolog
244642_at	0.0056559	-2.93522	-0.17462
234730_s_at	0.0056655	-2.93456	-0.157639	RIPK4	receptor interacting serine/threonine kinase 4
221672_s_at	0.0057367	-2.92978	-0.209406	TRAPPC9	trafficking protein particle complex 9
1557701_s_at	0.0057675	2.92773	0.212512	POLH	DNA polymerase eta
236342_at	0.0057868	-2.92645	-0.188988
204901_at	0.0057909	2.92618	0.135565	BTRC	beta-transducin repeat containing E3 ubiquitin protein ligase
205286_at	0.0057983	2.92569	0.313024	TFAP2C	transcription factor AP-2 gamma
223344_s_at	0.0058134	2.92469	0.258071	MS4A7	membrane spanning 4-domains A7
233016_at	0.0058324	-2.92344	-0.163281	LOC101929305	uncharacterized LOC101929305
210281_s_at	0.0058334	2.92338	0.276151	ZMYM2	zinc finger MYM-type containing 2
224263_x_at	0.0058343	-2.92332	-0.203178	ZAN	zonadhesin (gene/pseudogene)
AFFX-DapX-5_at	0.0058873	2.91985	0.366433
207682_s_at	0.0059218	-2.91761	-0.229782	KIF25	kinesin family member 25
209904_at	0.0059351	-2.91675	-0.21371	TNNC1	troponin C1, slow skeletal and cardiac type
234667_at	0.0059371	2.91662	0.173067
243256_at	0.0059468	2.91599	0.200042	MKNK1	MAP kinase interacting serine/threonine kinase 1
241862_x_at	0.0059821	2.91372	0.184928	C19orf45	chromosome 19 open reading frame 45
241541_at	0.0060067	-2.91215	-0.166985	MIB2	mindbomb E3 ubiquitin protein ligase 2
214600_at	0.0060091	2.91199	0.23581	TEAD1	TEA domain transcription factor 1
221201_s_at	0.0060275	2.91082	0.138469	ZNF155	zinc finger protein 155
236327_at	0.0060381	2.91014	0.21921	CEPT1	choline/ethanolamine phosphotransferase 1
231965_at	0.0060448	-2.90972	-0.196725	PCED1A	PC-esterase domain containing 1A
1566908_at	0.006047	2.90958	0.212584	STPG3	sperm-tail PG-rich repeat containing 3
215964_at	0.0060526	2.90922	0.160038
244507_at	0.0060598	-2.90877	-0.128353
225488_at	0.0060701	-2.90811	-0.177409	DERL1	derlin 1
216387_x_at	0.006091	2.90679	0.130374
1556828_at	0.0061166	-2.90518	-0.244977
205100_at	0.0061284	2.90444	0.253939	GFPT2	glutamine-fructose-6-phosphate transaminase 2
216783_at	0.0061658	-2.9021	-0.247919
1557512_at	0.0061952	-2.90027	-0.55094
243039_at	0.006211	2.89929	0.167682
221439_at	0.0062448	-2.8972	-0.155239	RBBP9	RB binding protein 9, serine hydrolase
233659_at	0.0062766	2.89524	0.134855
216504_s_at	0.0062777	-2.89517	-0.143181	SLC39A8	solute carrier family 39 member 8
1560727_at	0.0062802	2.89502	0.23194	HEATR4	HEAT repeat containing 4
228955_at	0.0063248	2.8923	0.160427	LRP8	LDL receptor related protein 8
232277_at	0.0063667	-2.88975	-0.150046	SLC28A3	solute carrier family 28 member 3
234927_s_at	0.0064084	-2.88724	-0.168418	MAGIX	MAGI family member, X-linked
204760_s_at	0.0064116	-2.88704	-0.242574	NR1D1///THRA	nuclear receptor subfamily 1 group D member 1///thyroid hormone receptor, alpha
244198_at	0.0064842	2.88269	0.182409	RANBP17	RAN binding protein 17
210884_s_at	0.0065184	-2.88067	-0.208129	SPAG11A	sperm associated antigen 11A
219699_at	0.0065257	2.88023	0.147137	LGI2	leucine rich repeat LGI family member 2
1560296_at	0.006531	2.87992	0.233282
1554246_at	0.0065737	2.8774	0.131896	C1orf210	chromosome 1 open reading frame 210
1567623_at	0.0065875	2.87659	0.147594	ABLIM2	actin binding LIM protein family member 2
203036_s_at	0.0066185	2.87478	0.171367	MTSS1	metastasis suppressor 1
211937_at	0.0066555	2.87263	0.14178	EIF4B	eukaryotic translation initiation factor 4B
217326_x_at	0.0066682	2.87189	0.141799	IL23A///TRBV19	interleukin 23 subunit alpha///T cell receptor beta variable 19
234319_at	0.006672	-2.87167	-0.164635	STOX2	storkhead box 2
219430_at	0.0067136	-2.86927	-0.179314	GPR137	G protein-coupled receptor 137
1561639_at	0.0067687	2.8661	0.216215
239270_at	0.0068329	2.86245	0.355244	PLCXD3	phosphatidylinositol specific phospholipase C X domain containing 3
231226_at	0.0068527	2.86133	0.177642	MED14OS	MED14 opposite strand
221169_s_at	0.0069526	2.85572	0.154823	HRH4	histamine receptor H4
234700_s_at	0.0069673	2.8549	0.157768	RNASE7	ribonuclease A family member 7
1570180_at	0.0069999	-2.85309	-0.152648
223761_at	0.0070592	2.84982	0.127337	FGF19	fibroblast growth factor 19
235336_at	0.0070869	2.8483	0.134883
202938_x_at	0.0071058	-2.84727	-0.150548	RRP7BP///RRP7A	ribosomal RNA processing 7 homolog B, pseudogene///ribosomal RNA processing 7 homolog A
218587_s_at	0.0071454	2.84511	0.165735	POGLUT1	protein O-glucosyltransferase 1
234322_at	0.007156	2.84453	0.133878
233314_at	0.0071923	2.84256	0.410822
219390_at	0.0072058	-2.84183	-0.253659	FKBP14	FK506 binding protein 14
233733_at	0.0072185	2.84115	0.219901
218795_at	0.0073002	-2.83677	-0.297206	ACP6	acid phosphatase 6, lysophosphatidic
1560776_at	0.0073252	-2.83544	-0.370038
1556203_a_at	0.0073259	2.83541	0.265246	SRGAP2	SLIT-ROBO Rho GTPase activating protein 2
202494_at	0.0073315	-2.83511	-0.155995	PPIE	peptidylprolyl isomerase E
216258_s_at	0.0073581	2.8337	0.112052	SERPINB13	serpin family B member 13
217478_s_at	0.007382	2.83244	0.321798	HLA-DMA	major histocompatibility complex, class II, DM alpha
1553691_at	0.0074246	-2.8302	-0.176251	B3GALNT2	beta-1,3-N-acetylgalactosaminyltransferase 2
211131_s_at	0.0074364	2.82958	0.153874	EDA	ectodysplasin A
233055_at	0.0074692	-2.82787	-0.207243
219578_s_at	0.0074909	2.82674	0.198561	CPEB1	cytoplasmic polyadenylation element binding protein 1
241542_at	0.0074963	2.82646	0.220521
206983_at	0.0075016	-2.82618	-0.128342	CCR6	C-C motif chemokine receptor 6
AFFX-ThrX-M_at	0.0075937	2.82142	0.381448
231641_at	0.0076207	2.82004	0.174388
221818_at	0.0076271	-2.81971	-0.127528	INTS5	integrator complex subunit 5
235881_at	0.0076536	-2.81836	-0.110446	FMNL2	formin like 2
1564591_a_at	0.0078349	-2.80921	-0.135944	TMC1	transmembrane channel like 1
AFFX-r2-Bs-dap-5_at	0.0078795	2.80699	0.357676
1569063_at	0.0079029	-2.80584	-0.168473	LOC105374325	uncharacterized LOC105374325
242634_at	0.0079102	2.80548	0.223977	GATAD1	GATA zinc finger domain containing 1
223520_s_at	0.0079134	-2.80532	-0.144072	KIF13A	kinesin family member 13A
243369_at	0.007929	-2.80455	-0.231358
1557873_at	0.0079341	2.8043	0.149249	LOC102546294	uncharacterized LOC102546294
211422_at	0.0079903	-2.80154	-0.560798	TRPM3	transient receptor potential cation channel subfamily M member 3
243399_at	0.0079955	2.80128	0.185117
228508_at	0.0080512	-2.79856	-0.224979	MAML3	mastermind like transcriptional coactivator 3
217393_x_at	0.0080717	2.79757	0.115637	UBE2NL	ubiquitin conjugating enzyme E2 N like (gene/pseudogene)
238182_at	0.0080787	2.79723	0.178537
230773_at	0.0081424	2.79415	0.189416	ZNF385D	zinc finger protein 385D
1560298_at	0.0081505	2.79376	0.136208	LOC101929261	uncharacterized LOC101929261
1565713_at	0.0081565	-2.79347	-0.159062
1558995_at	0.0082516	2.78893	0.164926	ZNF547	zinc finger protein 547
232739_at	0.0082564	-2.7887	-0.153651	SPIB	Spi-B transcription factor
210726_at	0.0082865	-2.78727	-0.123585	CYP3A4	cytochrome P450 family 3 subfamily A member 4
207879_at	0.0083034	-2.78647	-0.140778
212452_x_at	0.0083666	2.7835	0.127168	KAT6B	lysine acetyltransferase 6B
1553900_s_at	0.0083775	-2.78298	-0.133873	POM121L8P///POM121L9P///POM121L1P	POM121 transmembrane nucleoporin like 8, pseudogene///POM121 transmembrane nucleoporin like 9, pseudogene///POM121 transmembrane nucleoporin like 1, pseudogene
210961_s_at	0.0083952	-2.78216	-0.271976	ADRA1D	adrenoceptor alpha 1D
1553479_at	0.0084642	2.77894	0.195393	TMEM145	transmembrane protein 145
236303_at	0.0085404	2.77542	0.16839
206600_s_at	0.008542	-2.77535	-0.127944	SLC16A5	solute carrier family 16 member 5
228404_at	0.0085516	-2.7749	-0.121545	IRX2	iroquois homeobox 2
1569583_at	0.0085548	-2.77476	-0.130215	EREG	epiregulin
222885_at	0.0085556	2.77472	0.222268	EMCN	endomucin
1552793_at	0.0085747	-2.77384	-0.166091	C8orf31	chromosome 8 open reading frame 31
1558517_s_at	0.0085851	2.77337	0.161759	LOC101927933///LRRC8C	uncharacterized LOC101927933///leucine rich repeat containing 8 family member C
243096_at	0.0085861	-2.77332	-0.131174	NDEL1	nudE neurodevelopment protein 1 like 1
227925_at	0.0086349	2.77109	0.223572	ST3GAL4-AS1	ST3GAL4 antisense RNA 1 (head to head)
238114_at	0.0086866	-2.76874	-0.215888	PCMTD1	protein-L-isoaspartate (D-aspartate) O-methyltransferase domain containing 1
200596_s_at	0.0086877	2.76869	0.127108	EIF3A	eukaryotic translation initiation factor 3 subunit A
214881_s_at	0.0087508	-2.76584	-0.151178	UBTF	upstream binding transcription factor, RNA polymerase I
1566445_at	0.0087649	-2.76521	-0.0968928
222876_s_at	0.0087759	2.76472	0.25473	ADAP2	ArfGAP with dual PH domains 2
217054_at	0.008794	-2.7639	-0.170535	MUC3A	mucin 3A, cell surface associated
236681_at	0.0088178	-2.76284	-0.182082	HOXD13	homeobox D13
244276_at	0.008847	2.76153	0.115031	KLB	klotho beta
1570020_at	0.0088869	-2.75976	-0.148843	AACSP1	acetoacetyl-CoA synthetase pseudogene 1
230230_at	0.0089185	-2.75836	-0.239222	PTPN4	protein tyrosine phosphatase, non-receptor type 4
205580_s_at	0.0089839	2.75548	0.19719	HRH1	histamine receptor H1
1553488_at	0.0090523	-2.75249	-0.1452	TEKT5	tektin 5
241025_at	0.0090593	-2.75218	-0.123853	UTP6	UTP6, small subunit processome component
1560690_at	0.0090981	-2.75049	-0.131415	LINC01153	long intergenic non-protein coding RNA 1153
231450_at	0.0091059	2.75016	0.144528
234271_at	0.0091255	-2.74931	-0.259107	OTOP2	otopetrin 2
1562845_at	0.0091898	-2.74653	-0.144574	EP400NL	EP400 N-terminal like
212332_at	0.0092141	2.74549	0.198643	RBL2	RB transcriptional corepressor like 2
211392_s_at	0.0092314	-2.74475	-0.168346	PATZ1	POZ/BTB and AT hook containing zinc finger 1
1558253_x_at	0.0092969	2.74195	0.245642	ZNF417///ZNF587	zinc finger protein 417///zinc finger protein 587
231630_at	0.0094215	-2.73668	-0.140169
1556541_s_at	0.0094221	2.73666	0.150962
213099_at	0.0094787	-2.73428	-0.153132	ANGEL1	angel homolog 1
228279_s_at	0.0094809	-2.73419	-0.149811
211639_x_at	0.0094814	-2.73417	-0.154627	IGHV4-31///IGHM///IGHG4///IGHG3///IGHG1///IGHD///IGHA2///IGHA1///IGH	immunoglobulin heavy variable 4-31///immunoglobulin heavy constant mu///immunoglobulin heavy constant gamma 4 (G4m marker)///immunoglobulin heavy constant gamma 3 (G3m marker)///immunoglobulin heavy constant gamma 1 (G1m marker)///immunoglobulin heavy constant delta///immunoglobulin heavy constant alpha 2 (A2m marker)///immunoglobulin heavy constant alpha 1///immunoglobulin heavy locus
208021_s_at	0.0095432	-2.7316	-0.151103	RFC1	replication factor C subunit 1
239092_at	0.00963	-2.72801	-0.259804	ITGA8	integrin subunit alpha 8
1559092_at	0.0096525	-2.72708	-0.14616	SLC9A5	solute carrier family 9 member A5
242940_x_at	0.0096563	2.72693	0.170946	DLX6	distal-less homeobox 6
232338_at	0.0096598	-2.72678	-0.241829	ZNF431	zinc finger protein 431
1569450_at	0.0096648	-2.72658	-0.126815	CAPZA2	capping actin protein of muscle Z-line alpha subunit 2
201587_s_at	0.0096707	2.72634	0.154513	IRAK1	interleukin 1 receptor associated kinase 1
1568647_at	0.0096809	2.72592	0.114136	LOC100505851	uncharacterized LOC100505851
235414_at	0.0096909	2.72551	0.196921	ZNF383	zinc finger protein 383
219337_at	0.0097091	-2.72476	-0.150267	C1orf159	chromosome 1 open reading frame 159
1556247_a_at	0.0098033	-2.72093	-0.144621	LOC100506271	uncharacterized LOC100506271
1565976_at	0.0098415	-2.71939	-0.21704
230443_at	0.0098444	-2.71927	-0.141966	SNU13	SNU13 homolog, small nuclear ribonucleoprotein (U4/U6.U5)
208026_at	0.0098817	-2.71777	-0.162638	HIST1H4G///HIST1H4F	histone cluster 1, H4g///histone cluster 1, H4f
220123_at	0.0099464	-2.71517	-0.314846	SLC35F5	solute carrier family 35 member F5

## Sheet: associated striatum
ID	P.Value	t	logFC	Gene.symbol	Gene.title
215295_at	7.63e-05	-4.46132	-0.192275	DTNB	dystrobrevin beta
238624_at	8.59e-05	-4.42211	-0.350938	LOC102724517///NLK	uncharacterized LOC102724517///nemo like kinase
221366_at	9.8e-05	4.37791	0.224748	NKX6-1	NK6 homeobox 1
217255_at	0.0001743	4.18444	0.227353
1554522_at	0.0002072	-4.12591	-0.176774	CNNM2	cyclin and CBS domain divalent metal cation transport mediator 2
229440_at	0.0003286	3.96868	0.145208	RBM47	RNA binding motif protein 47
236836_at	0.0003421	-3.95485	-0.335579	LOC105379045	uncharacterized LOC105379045
241529_at	0.0003427	3.95424	0.140479
206886_x_at	0.0003548	3.94229	0.151727	GH1	growth hormone 1
228566_at	0.000356	-3.94111	-0.208036	RPRD1A	regulation of nuclear pre-mRNA domain containing 1A
1557155_a_at	0.0003612	-3.93613	-0.283762
235135_at	0.0003937	3.90655	0.153395	TAF10	TATA-box binding protein associated factor 10
244037_at	0.0004081	-3.89411	-0.317107	LOC100507520	uncharacterized LOC100507520
1558922_at	0.0004126	-3.89038	-0.504066
244075_at	0.0004393	-3.86868	-0.388031
230450_at	0.0004534	-3.8578	-0.258491	SEPT7-AS1	SEPT7 antisense RNA 1 (head to head)
1553131_a_at	0.0005481	3.79198	0.13703	GATA4	GATA binding protein 4
1556889_s_at	0.0005579	3.7858	0.196652
217553_at	0.0005854	-3.76903	-0.266482	STEAP1B	STEAP family member 1B
243707_at	0.0006169	-3.75078	-0.253726
210869_s_at	0.0006266	-3.74533	-0.398023	MIR6756///MCAM	microRNA 6756///melanoma cell adhesion molecule
1559257_a_at	0.0006385	-3.73874	-0.236917	MAGI1	membrane associated guanylate kinase, WW and PDZ domain containing 1
230818_at	0.0006394	-3.73826	-0.292566
213018_at	0.0006678	-3.72306	-0.19054	GATAD1	GATA zinc finger domain containing 1
220112_at	0.0006828	3.71529	0.227107	ANKRD55	ankyrin repeat domain 55
224810_s_at	0.0006856	-3.71386	-0.186566	ANKRD13A	ankyrin repeat domain 13A
235587_at	0.0008341	-3.64493	-0.169329	PAXIP1-AS1	PAXIP1 antisense RNA 1 (head to head)
209087_x_at	0.0008346	-3.64471	-0.32052	MCAM	melanoma cell adhesion molecule
229517_at	0.0008429	-3.64125	-0.165108	PTPDC1	protein tyrosine phosphatase domain containing 1
202023_at	0.0008585	-3.63475	-0.316158	EFNA1	ephrin A1
232436_at	0.0008618	-3.63341	-0.191292	ZNF274	zinc finger protein 274
220648_at	0.0008899	-3.62209	-0.427117	ADARB2	adenosine deaminase, RNA specific B2 (inactive)
240460_at	0.0009279	3.60731	0.14779	LOC101929122	uncharacterized LOC101929122
223915_at	0.0009355	-3.60439	-0.28609	BCOR	BCL6 corepressor
235829_at	0.0009581	-3.59595	-0.352539	CAHM	colon adenocarcinoma hypermethylated (non-protein coding)
230573_at	0.0009789	-3.58833	-0.461438	SGK2	SGK2, serine/threonine kinase 2
239651_at	0.0009823	-3.5871	-0.292924	ANAPC5	anaphase promoting complex subunit 5
238616_at	0.0010584	-3.5606	-0.352293	QDPR	quinoid dihydropteridine reductase
218515_at	0.0010806	-3.55322	-0.166449	PAXBP1	PAX3 and PAX7 binding protein 1
1557840_at	0.0010964	3.54806	0.115119	EFHB	EF-hand domain family member B
237600_at	0.0011243	-3.53909	-0.308292
209984_at	0.0011309	-3.53702	-0.161841	KDM4C	lysine demethylase 4C
219956_at	0.0011507	-3.53084	-0.62932	GALNT6	polypeptide N-acetylgalactosaminyltransferase 6
242255_at	0.0011725	-3.52415	-0.385526	WDR37	WD repeat domain 37
232649_at	0.0012126	-3.51213	-0.300097	GLDN	gliomedin
225085_at	0.0012284	-3.50751	-0.209018	USP40	ubiquitin specific peptidase 40
213387_at	0.0012297	-3.50711	-0.222825	ATAD2B	ATPase family, AAA domain containing 2B
203510_at	0.0012604	-3.49829	-0.608877	MET	MET proto-oncogene, receptor tyrosine kinase
1561037_a_at	0.0013366	3.47726	0.124902	LOC105373113	uncharacterized LOC105373113
1561152_a_at	0.0013367	-3.47725	-0.148407
237631_at	0.0013561	3.47207	0.159269
226044_at	0.0013891	-3.46343	-0.181437	TDP1	tyrosyl-DNA phosphodiesterase 1
1558622_a_at	0.0013924	3.46258	0.107851	ZNF548	zinc finger protein 548
229870_at	0.0013978	-3.4612	-0.24692	LOC644656	uncharacterized LOC644656
220123_at	0.0014228	-3.45482	-0.235758	SLC35F5	solute carrier family 35 member F5
232796_at	0.0014271	-3.45374	-0.286403
242424_at	0.0014288	-3.4533	-0.17961
208528_x_at	0.0014488	3.4483	0.125617	SSX7///SSX3///SSX5	SSX family member 7///SSX family member 3///SSX family member 5
235590_at	0.0014644	-3.44444	-0.260781	SLF2	SMC5-SMC6 complex localization factor 2
227964_at	0.0015126	-3.43278	-0.183688	FRMD8	FERM domain containing 8
1559685_at	0.0015185	-3.43138	-0.146199	LOC100506379	uncharacterized LOC100506379
207155_at	0.0015354	3.42737	0.173469	TBX5	T-box 5
242172_at	0.0015554	-3.42271	-0.359416
217690_at	0.0015764	-3.41788	-0.260508	ENOSF1	enolase superfamily member 1
223930_at	0.0015805	-3.41694	-0.201657
242146_at	0.0016637	-3.39839	-0.353607	SNRPA1	small nuclear ribonucleoprotein polypeptide A'
235475_at	0.0016921	3.39226	0.202971	SERP1	stress-associated endoplasmic reticulum protein 1
201449_at	0.0016995	-3.39067	-0.149893	TIA1	TIA1 cytotoxic granule-associated RNA binding protein
233412_x_at	0.0017702	-3.3759	-0.145447
209375_at	0.0017902	-3.37181	-0.182508	XPC	XPC complex subunit, DNA damage recognition and repair factor
239726_at	0.0018812	-3.3538	-0.302072	ANK3	ankyrin 3, node of Ranvier (ankyrin G)
235226_at	0.0018938	-3.35138	-0.415992	CDK19	cyclin dependent kinase 19
219205_at	0.0018955	3.35104	0.178868	SRR	serine racemase
237418_at	0.0019101	-3.34824	-0.352102
236361_at	0.0019274	-3.34497	-0.36824	GALNT15	polypeptide N-acetylgalactosaminyltransferase 15
239081_at	0.0019451	-3.34164	-0.210359
218889_at	0.0019844	-3.33435	-0.187427	NOC3L	NOC3 like DNA replication regulator
209086_x_at	0.0019985	-3.33176	-0.268476	MIR6756///MCAM	microRNA 6756///melanoma cell adhesion molecule
244078_at	0.0020387	-3.32449	-0.201186
228557_at	0.0020537	-3.32182	-0.164598	L3MBTL4	l(3)mbt-like 4 (Drosophila)
225548_at	0.0020768	3.31774	0.200703	SHROOM3	shroom family member 3
216298_at	0.0020784	3.31745	0.139745	TARP	TCR gamma alternate reading frame protein
226028_at	0.0020866	-3.31602	-0.206103	ROBO4	roundabout guidance receptor 4
1556049_at	0.0020882	-3.31573	-0.495595	RTN4	reticulon 4
213474_at	0.0021095	-3.31201	-0.186537	KCTD7///RABGEF1	potassium channel tetramerization domain containing 7///RAB guanine nucleotide exchange factor 1
1561923_a_at	0.0021127	-3.31147	-0.157111	SF3B6	splicing factor 3b subunit 6
236153_at	0.0021353	-3.30757	-0.362831
1569114_at	0.0021759	-3.30067	-0.246522
1561525_at	0.0021773	-3.30044	-0.115966	LOC101927494	uncharacterized LOC101927494
228180_at	0.0021857	-3.29903	-0.187487
231178_at	0.0022378	3.2904	0.143164	SPATA4	spermatogenesis associated 4
225407_at	0.0022795	-3.28363	-0.295916	MBP	myelin basic protein
238569_at	0.0023612	3.27069	0.151428	GABBR1	gamma-aminobutyric acid type B receptor subunit 1
219112_at	0.002413	-3.26271	-0.174756	RAPGEF6	Rap guanine nucleotide exchange factor 6
1557557_at	0.0024309	-3.25999	-0.4174	MATN1-AS1	MATN1 antisense RNA 1
203241_at	0.0025005	-3.2496	-0.202147	UVRAG	UV radiation resistance associated
238070_at	0.0025196	-3.24679	-0.187183	CHD1L	chromodomain helicase DNA binding protein 1 like
1560112_at	0.0025347	-3.24459	-0.219627	WDFY2	WD repeat and FYVE domain containing 2
1560274_at	0.0025434	-3.24333	-0.19665	WTAP	Wilms tumor 1 associated protein
1561192_at	0.0025444	-3.24317	-0.129971
1558117_s_at	0.0025756	-3.23868	-0.407358	USP31	ubiquitin specific peptidase 31
230865_at	0.0025862	3.23717	0.423393	LIX1	limb and CNS expressed 1
215870_s_at	0.0026418	3.22931	0.292665	PLA2G5	phospholipase A2 group V
202952_s_at	0.0026426	3.22919	0.206321	ADAM12	ADAM metallopeptidase domain 12
1555320_a_at	0.0026694	3.22546	0.106908	STAB1	stabilin 1
219527_at	0.0026712	3.22521	0.174501	MARC2	mitochondrial amidoxime reducing component 2
1563621_at	0.0026723	-3.22506	-0.360968
227709_at	0.0027241	-3.21796	-0.194119	TPT1-AS1	TPT1 antisense RNA 1
217421_at	0.0027695	3.21184	0.1524	PIWIL2	piwi like RNA-mediated gene silencing 2
219282_s_at	0.0027777	3.21074	0.155552	TRPV2	transient receptor potential cation channel subfamily V member 2
209785_s_at	0.0028175	-3.20547	-0.324625	PLA2G4C	phospholipase A2 group IVC
212858_at	0.0028223	-3.20484	-0.213779	PAQR4	progestin and adipoQ receptor family member 4
236717_at	0.0028338	3.20334	0.358658	FAM179A	family with sequence similarity 179 member A
220867_s_at	0.0028532	-3.20081	-0.285893	SLC24A2	solute carrier family 24 member 2
227044_at	0.0028674	-3.19896	-0.345489
205692_s_at	0.0029002	3.19474	0.196659	CD38	CD38 molecule
230491_at	0.0029264	-3.1914	-0.166016
1558452_at	0.0029394	-3.18975	-0.390189	TMEM144	transmembrane protein 144
242387_at	0.0029425	3.18936	0.163181	TDRP	testis development related protein
241586_at	0.0030255	-3.17903	-0.448108
244519_at	0.0030488	-3.17616	-0.180241	ASXL1	additional sex combs like 1, transcriptional regulator
212232_at	0.003101	-3.16985	-0.12448	FNBP4	formin binding protein 4
243309_at	0.0031174	3.16788	0.197714	C15orf65	chromosome 15 open reading frame 65
228100_at	0.0032423	3.15323	0.265105	PIFO	primary cilia formation
224417_at	0.0032507	-3.15227	-0.312152
217018_at	0.0033106	3.14545	0.173676	PDSS2	prenyl (decaprenyl) diphosphate synthase, subunit 2
212557_at	0.0033324	-3.143	-0.202783	ZNF451	zinc finger protein 451
206471_s_at	0.0033329	3.14293	0.14668	PLXNC1	plexin C1
214833_at	0.0034111	-3.13425	-0.475267	TMEM63A	transmembrane protein 63A
239882_at	0.0034133	-3.13402	-0.240525	LOC101928304	uncharacterized LOC101928304
236879_at	0.0034302	-3.13217	-0.221762
223125_s_at	0.0034491	3.13011	0.206509	C1orf21	chromosome 1 open reading frame 21
1560081_at	0.0034651	-3.12838	-0.154983	RAD51-AS1	RAD51 antisense RNA 1 (head to head)
224014_at	0.0034653	-3.12835	-0.15858	ZNF160	zinc finger protein 160
232639_at	0.003483	3.12645	0.234496	EFCAB12	EF-hand calcium binding domain 12
203397_s_at	0.0035257	3.12188	0.202309	GALNT3	polypeptide N-acetylgalactosaminyltransferase 3
231052_at	0.0035277	3.12166	0.152791	GLOD5	glyoxalase domain containing 5
228553_at	0.0035506	3.11924	0.106665	ENAH	enabled homolog (Drosophila)
236061_at	0.0035556	3.11871	0.136826	PRDM15	PR/SET domain 15
214790_at	0.0035641	-3.11782	-0.254772	SENP6	SUMO1/sentrin specific peptidase 6
240288_at	0.0035701	3.11718	0.119772	KCNRG///TRIM13	potassium channel regulator///tripartite motif containing 13
1564701_at	0.0035783	3.11632	0.129135
237437_s_at	0.0035784	-3.11632	-0.234762	ADARB2	adenosine deaminase, RNA specific B2 (inactive)
1560327_at	0.0035931	3.11477	0.221978
227982_at	0.0035982	-3.11424	-0.203339	SEPSECS	Sep (O-phosphoserine) tRNA:Sec (selenocysteine) tRNA synthase
232946_s_at	0.0036069	-3.11334	-0.165941	NADSYN1	NAD synthetase 1
202695_s_at	0.0036279	3.11116	0.200897	STK17A	serine/threonine kinase 17a
237577_at	0.0036575	-3.1081	-0.141077	PCNP	PEST proteolytic signal containing nuclear protein
1553797_a_at	0.0037034	-3.10342	-0.263864	LINC01105	long intergenic non-protein coding RNA 1105
209448_at	0.0037181	-3.10193	-0.287467	HTATIP2	HIV-1 Tat interactive protein 2
213340_s_at	0.0038472	-3.08908	-0.111761	TP73-AS1	TP73 antisense RNA 1
215500_at	0.0038486	-3.08895	-0.134012	SNX29	sorting nexin 29
211548_s_at	0.0038522	-3.0886	-0.294341	HPGD	hydroxyprostaglandin dehydrogenase 15-(NAD)
243826_at	0.0039142	-3.08258	-0.162727
238619_at	0.0039228	-3.08175	-0.406756
206375_s_at	0.0039294	3.08112	0.163338	HSPB3	heat shock protein family B (small) member 3
220325_at	0.004025	3.07205	0.259007	TAF7L	TATA-box binding protein associated factor 7 like
222605_at	0.0040345	-3.07115	-0.125629	RCOR3	REST corepressor 3
237566_at	0.0040912	3.06588	0.100995
1557062_at	0.0041028	3.06481	0.128758	ZSCAN16-AS1	ZSCAN16 antisense RNA 1
1555198_x_at	0.0041246	3.06281	0.161367	C21orf58	chromosome 21 open reading frame 58
236247_at	0.0041534	-3.06018	-0.101869	NSUN4	NOP2/Sun RNA methyltransferase family member 4
241372_at	0.0041837	-3.05743	-0.165054	ZC3H6	zinc finger CCCH-type containing 6
222911_s_at	0.0041939	-3.0565	-0.150048	CXorf36	chromosome X open reading frame 36
236792_at	0.0041963	-3.05628	-0.113914	CFL1	cofilin 1
1555400_at	0.0042295	-3.0533	-0.232509	LOC645261	PP565
237839_at	0.004237	-3.05263	-0.328341
1557690_x_at	0.0042514	3.05135	0.21617
211613_s_at	0.0042584	3.05073	0.17114	GPD2	glycerol-3-phosphate dehydrogenase 2
1559045_at	0.0043043	-3.04667	-0.184659	LOC100128288	uncharacterized LOC100128288
220636_at	0.0043444	3.04314	0.244772	DNAI2	dynein axonemal intermediate chain 2
1557883_a_at	0.0043844	-3.03967	-0.19183
206256_at	0.0043887	3.0393	0.118839	CPN1	carboxypeptidase N subunit 1
231706_s_at	0.0044649	3.03276	0.143434	EVX1	even-skipped homeobox 1
206189_at	0.004501	-3.0297	-0.300449	UNC5C	unc-5 netrin receptor C
210304_at	0.0045049	-3.02938	-0.240215	PDE6B	phosphodiesterase 6B
230087_at	0.0045481	-3.02575	-0.286459	PRIMA1	proline rich membrane anchor 1
240038_at	0.0045944	-3.0219	-0.428121
205840_x_at	0.004609	3.02069	0.132062	GH1	growth hormone 1
1566860_at	0.0046249	-3.01938	-0.251853	GATM	glycine amidinotransferase
233195_at	0.0046707	3.01563	0.149795	DNAI1	dynein axonemal intermediate chain 1
235456_at	0.0046768	-3.01513	-0.219992
226891_at	0.0046993	-3.01331	-0.131935	XXYLT1	xyloside xylosyltransferase 1
207290_at	0.0047098	3.01245	0.159886	PLXNA2	plexin A2
1558310_s_at	0.0047452	-3.0096	-0.198352	LOC100132356	uncharacterized LOC100132356
232140_at	0.0047501	-3.00921	-0.166219	FRG1HP	FSHD region gene 1 family member H, pseudogene
233523_at	0.0048015	3.0051	0.172851	BPIFB4	BPI fold containing family B member 4
241155_at	0.0048212	-3.00354	-0.327693
230023_at	0.0048762	-2.99921	-0.118652	NSUN4	NOP2/Sun RNA methyltransferase family member 4
225595_at	0.0048949	-2.99775	-0.142178	CREBZF	CREB/ATF bZIP transcription factor
230032_at	0.0049286	-2.99513	-0.166471	OSGEPL1	O-sialoglycoprotein endopeptidase-like 1
1560622_at	0.0049299	-2.99503	-0.586353
223052_x_at	0.0049342	2.9947	0.135731	SSU72	SSU72 homolog, RNA polymerase II CTD phosphatase
1562625_at	0.0049396	-2.99428	-0.244952	FRYL	FRY like transcription coactivator
1556138_a_at	0.0049801	2.99116	0.11108
222181_at	0.0049812	-2.99107	-0.122473	CNOT2	CCR4-NOT transcription complex subunit 2
238646_at	0.0050037	-2.98935	-0.27286
1554686_at	0.005021	-2.98803	-0.153913	STAU2	staufen double-stranded RNA binding protein 2
220063_at	0.0051077	-2.98148	-0.163603	GSTCD	glutathione S-transferase C-terminal domain containing
211340_s_at	0.0051253	-2.98017	-0.249758	MIR6756///MCAM	microRNA 6756///melanoma cell adhesion molecule
204066_s_at	0.0051645	-2.97725	-0.273435	AGAP1	ArfGAP with GTPase domain, ankyrin repeat and PH domain 1
238994_at	0.0051655	-2.97717	-0.270707	OTUD7B	OTU deubiquitinase 7B
201035_s_at	0.0051677	2.97701	0.132109	HADH	hydroxyacyl-CoA dehydrogenase
229247_at	0.0051834	2.97585	0.13992	FBLN7	fibulin 7
244777_at	0.0051926	-2.97517	-0.27977	DCP2	decapping mRNA 2
1558305_at	0.0052143	-2.97357	-0.159518	GIGYF2	GRB10 interacting GYF protein 2
218648_at	0.0052232	-2.97292	-0.200519	CRTC3	CREB regulated transcription coactivator 3
206144_at	0.0053319	-2.96502	-0.240988	MAGI1	membrane associated guanylate kinase, WW and PDZ domain containing 1
238256_at	0.0053365	-2.96469	-0.17797
228989_at	0.0053387	-2.96453	-0.29026	TYMSOS	TYMS opposite strand
231954_at	0.0053592	-2.96306	-0.148504	MIR4453///DKFZP434I0714	microRNA 4453///uncharacterized protein DKFZP434I0714
219382_at	0.0053689	-2.96236	-0.230456	SERTAD3	SERTA domain containing 3
205769_at	0.0054013	2.96005	0.1461	SLC27A2	solute carrier family 27 member 2
244020_at	0.0054131	-2.95922	-0.185849
203262_s_at	0.0054384	-2.95742	-0.151374	FAM50A	family with sequence similarity 50 member A
212590_at	0.0054455	2.95693	0.204849	RRAS2	related RAS viral (r-ras) oncogene homolog 2
234780_at	0.0054613	-2.95581	-0.373995
230015_at	0.005471	-2.95513	-0.389466	PRCD	progressive rod-cone degeneration
233279_at	0.0054799	-2.9545	-0.28169
240257_at	0.0055024	-2.95293	-0.442609	SYNJ2	synaptojanin 2
236224_at	0.0055448	-2.94998	-0.170285	RIT1	Ras like without CAAX 1
205953_at	0.005632	-2.94397	-0.14498	LRIG2	leucine rich repeats and immunoglobulin like domains 2
229097_at	0.00564	2.94343	0.263764	DIAPH3	diaphanous related formin 3
212268_at	0.005645	-2.94309	-0.384068	SERPINB1	serpin family B member 1
226899_at	0.0056519	-2.94261	-0.447865	UNC5B	unc-5 netrin receptor B
224412_s_at	0.0056752	-2.94103	-0.448022	TRPM6	transient receptor potential cation channel subfamily M member 6
242438_at	0.0056963	-2.9396	-0.271709	ASXL1	additional sex combs like 1, transcriptional regulator
213605_s_at	0.0057512	-2.93591	-0.328936
1556103_at	0.0057679	-2.93479	-0.200116
1557417_s_at	0.0058193	2.93137	0.145255	RSPH10B2///RSPH10B	radial spoke head 10 homolog B2///radial spoke head 10 homolog B
225573_at	0.0058221	-2.93118	-0.201044	NPHP3-ACAD11///ACAD11///NPHP3	NPHP3-ACAD11 readthrough (NMD candidate)///acyl-CoA dehydrogenase family member 11///nephronophthisis 3 (adolescent)
220448_at	0.0058465	2.92957	0.143442	KCNK12	potassium two pore domain channel subfamily K member 12
1554863_s_at	0.0058556	2.92897	0.178166	DOK5	docking protein 5
228960_at	0.0058568	-2.92889	-0.255013	ICE2	interactor of little elongation complex ELL subunit 2
1559529_at	0.0058766	-2.92758	-0.377107	PTK2	protein tyrosine kinase 2
233461_x_at	0.0058976	-2.92621	-0.160242	ZNF226	zinc finger protein 226
204069_at	0.0059013	-2.92597	-0.257198	MEIS1	Meis homeobox 1
1566973_at	0.0059227	2.92457	0.144788
203288_at	0.0059278	-2.92424	-0.297015	KIAA0355	KIAA0355
238156_at	0.005929	-2.92416	-0.253224
239377_at	0.0059313	-2.92401	-0.157546	EIF1AD	eukaryotic translation initiation factor 1A domain containing
227893_at	0.0059321	-2.92395	-0.250436	LOC101930476///LINC00476	uncharacterized LOC101930476///long intergenic non-protein coding RNA 476
232704_s_at	0.0059419	-2.92332	-0.227137	LRRFIP2	LRR binding FLII interacting protein 2
214795_at	0.0059849	-2.92053	-0.10878	ZMYND8	zinc finger MYND-type containing 8
203914_x_at	0.0059903	-2.92019	-0.255347	HPGD	hydroxyprostaglandin dehydrogenase 15-(NAD)
233743_x_at	0.0059934	-2.91998	-0.254444	S1PR5	sphingosine-1-phosphate receptor 5
217118_s_at	0.0060591	-2.91577	-0.179483	KIAA0930	KIAA0930
243284_at	0.0060706	-2.91504	-0.148758	AAGAB	alpha- and gamma-adaptin binding protein
1552455_at	0.0060757	-2.91471	-0.423567	PRUNE2	prune homolog 2
214222_at	0.006083	2.91425	0.243911	DNAH7	dynein axonemal heavy chain 7
225822_at	0.0061596	-2.90941	-0.423384	TMEM125	transmembrane protein 125
201567_s_at	0.0061913	-2.90742	-0.0927818	GOLGA4	golgin A4
243778_at	0.0061985	2.90697	0.147768
202766_s_at	0.0062208	-2.90557	-0.157635	FBN1	fibrillin 1
241395_at	0.0062224	-2.90548	-0.117513	NIT1	nitrilase 1
206985_at	0.0062329	-2.90483	-0.349048	HSD17B3	hydroxysteroid 17-beta dehydrogenase 3
232191_at	0.0062335	2.90479	0.0969183	ERVH48-1	endogenous retrovirus group 48 member 1
202694_at	0.006254	2.90351	0.161493	STK17A	serine/threonine kinase 17a
1552742_at	0.0062902	-2.90128	-0.483328	KCNH8	potassium voltage-gated channel subfamily H member 8
1559103_s_at	0.0063328	-2.89866	-0.130532	LOC105377371	uncharacterized LOC105377371
229014_at	0.0063347	2.89854	0.15301	NR2F1-AS1	NR2F1 antisense RNA 1
243134_at	0.0063439	-2.89798	-0.194822
228724_at	0.0063486	-2.89769	-0.197525	TTLL7	tubulin tyrosine ligase like 7
220141_at	0.0063692	2.89644	0.163591	C11orf63	chromosome 11 open reading frame 63
216820_at	0.0063918	2.89506	0.139289
210073_at	0.0064325	2.8926	0.286376	ST8SIA1	ST8 alpha-N-acetyl-neuraminide alpha-2,8-sialyltransferase 1
225245_x_at	0.006448	-2.89167	-0.103709	H2AFJ	H2A histone family member J
222325_at	0.0064518	2.89144	0.232276
202699_s_at	0.0064805	-2.88972	-0.401939	TMEM63A	transmembrane protein 63A
1557055_s_at	0.0064912	-2.88907	-0.114696	LINC01128	long intergenic non-protein coding RNA 1128
211168_s_at	0.0064955	-2.88882	-0.125588	UPF1	UPF1, RNA helicase and ATPase
206164_at	0.0065025	-2.8884	-0.137262	CLCA2	chloride channel accessory 2
233473_x_at	0.0065195	-2.88738	-0.137439
1557583_at	0.0065691	-2.88444	-0.298586	ST18	ST18, C2H2C-type zinc finger
223730_at	0.0065731	2.8842	0.121387	GPC6	glypican 6
1559322_at	0.0065948	-2.88292	-0.10979	LOC727916	uncharacterized LOC727916
228976_at	0.0066011	-2.88255	-0.251037	ICOSLG	inducible T-cell costimulator ligand
215283_at	0.0066116	-2.88193	-0.171924	LINC00667	long intergenic non-protein coding RNA 667
202500_at	0.0066426	-2.88012	-0.193773	DNAJB2	DnaJ heat shock protein family (Hsp40) member B2
1553129_at	0.0066572	-2.87926	-0.469117	SVEP1	sushi, von Willebrand factor type A, EGF and pentraxin domain containing 1
226825_s_at	0.0066688	-2.87858	-0.353329	TMEM165	transmembrane protein 165
220021_at	0.0066993	-2.87681	-0.278522	TMC7	transmembrane channel like 7
1562367_at	0.0067071	-2.87636	-0.128037	C15orf54	chromosome 15 open reading frame 54
244554_at	0.0067079	2.87631	0.125771
236154_at	0.0067079	-2.87631	-0.427728	QKI	QKI, KH domain containing RNA binding
216260_at	0.0067414	-2.87437	-0.156921	DICER1	dicer 1, ribonuclease III
223699_at	0.0067505	-2.87384	-0.375704	CNDP1	carnosine dipeptidase 1
231773_at	0.0067508	2.87383	0.168242	ANGPTL1	angiopoietin like 1
203774_at	0.0067606	-2.87326	-0.128202	MTR	5-methyltetrahydrofolate-homocysteine methyltransferase
1569289_at	0.0068249	-2.86957	-0.13103	BIVM	basic, immunoglobulin-like variable motif containing
204204_at	0.0068512	-2.86808	-0.438525	SLC31A2	solute carrier family 31 member 2
1556338_at	0.006915	-2.86447	-0.209479
228754_at	0.0070508	-2.85687	-0.227847	SLC6A6	solute carrier family 6 member 6
203115_at	0.0070563	-2.85657	-0.249031	FECH	ferrochelatase
201195_s_at	0.0070642	-2.85613	-0.258515	SLC7A5	solute carrier family 7 member 5
207181_s_at	0.0071149	2.85334	0.150705	CASP7	caspase 7
233138_at	0.007124	-2.85284	-0.341503	LDLRAD4	low density lipoprotein receptor class A domain containing 4
238091_at	0.0071434	-2.85178	-0.210574	LOC100506388	uncharacterized LOC100506388
242439_s_at	0.0071451	-2.85168	-0.196862	ASXL1	additional sex combs like 1, transcriptional regulator
235784_at	0.007163	-2.85071	-0.180237
1557996_at	0.0071716	-2.85024	-0.270944
224016_at	0.0071938	-2.84903	-0.193915	HIPK2	homeodomain interacting protein kinase 2
1559161_at	0.0072174	-2.84775	-0.194126
225553_at	0.0072541	-2.84577	-0.124571	CNIH1	cornichon family AMPA receptor auxiliary protein 1
230389_at	0.0072674	-2.84505	-0.264892	FNBP1	formin binding protein 1
210038_at	0.0072728	-2.84476	-0.309843	PRKCQ	protein kinase C theta
227021_at	0.0073261	2.8419	0.188796	KDM1B	lysine demethylase 1B
240910_at	0.007334	-2.84148	-0.341683
37512_at	0.0073548	2.84037	0.399284	HSD17B6	hydroxysteroid 17-beta dehydrogenase 6
242828_at	0.0073627	-2.83995	-0.265592	FIGN	fidgetin, microtubule severing factor
212823_s_at	0.0073844	-2.8388	-0.286814	PLEKHG3	pleckstrin homology and RhoGEF domain containing G3
225278_at	0.0074133	-2.83727	-0.143871	PRKAB2	protein kinase AMP-activated non-catalytic subunit beta 2
224776_at	0.0074228	-2.83676	-0.130923	GPAT4	glycerol-3-phosphate acyltransferase 4
240986_at	0.0074433	2.83568	0.110667	LOC101928943	uncharacterized LOC101928943
230272_at	0.0074682	2.83438	0.164044	LINC00461///MIR9-2	long intergenic non-protein coding RNA 461///microRNA 9-2
217613_at	0.0074747	-2.83404	-0.621256	TMEM144	transmembrane protein 144
206850_at	0.0074779	2.83387	0.253449	RASL10A	RAS like family 10 member A
224638_at	0.0074883	-2.83333	-0.110379	SPPL3	signal peptide peptidase like 3
242347_at	0.0074933	-2.83306	-0.111229
233415_at	0.0075034	-2.83253	-0.113782
242715_at	0.0075269	-2.83131	-0.385769	ZNF536	zinc finger protein 536
236513_at	0.0075304	-2.83112	-0.153935	PRELID2	PRELI domain containing 2
201926_s_at	0.0075332	-2.83098	-0.456935	CD55	CD55 molecule (Cromer blood group)
235681_at	0.0075557	-2.82981	-0.178282
229782_at	0.0075585	2.82966	0.288917	RMST	rhabdomyosarcoma 2 associated transcript (non-protein coding)
233813_at	0.0076209	-2.82644	-0.162243	PPP1R16B	protein phosphatase 1 regulatory subunit 16B
214844_s_at	0.0076243	2.82627	0.217102	DOK5	docking protein 5
212355_at	0.0076311	-2.82591	-0.185026	KHNYN	KH and NYN domain containing
241906_at	0.0076379	-2.82556	-0.425541
204328_at	0.0076901	-2.82289	-0.29701	TMC6	transmembrane channel like 6
218241_at	0.0076992	-2.82243	-0.102687	GOLGA5	golgin A5
221042_s_at	0.0077007	-2.82235	-0.392385	CLMN	calmin
228501_at	0.0077134	-2.8217	-0.290254	GALNT15	polypeptide N-acetylgalactosaminyltransferase 15
1553396_a_at	0.0077298	2.82087	0.266057	CCDC13	coiled-coil domain containing 13
219654_at	0.0077371	-2.8205	-0.264864	HACD1	3-hydroxyacyl-CoA dehydratase 1
201347_x_at	0.0077809	-2.81828	-0.153539	GRHPR	glyoxylate and hydroxypyruvate reductase
239280_at	0.0078159	-2.81652	-0.245161
202414_at	0.0078345	-2.81558	-0.0977846	ERCC5	ERCC excision repair 5, endonuclease
1559066_at	0.0078357	2.81552	0.140452	LOC158402	uncharacterized LOC158402
215510_at	0.0078414	-2.81524	-0.117132	ETV2	ETS variant 2
234954_at	0.0078528	2.81466	0.144305
1552436_a_at	0.0078597	2.81432	0.136524	LOC100653137///CDH23	cadherin-23-like///cadherin-related 23
238437_at	0.0079118	-2.81172	-0.15225	ZNF805	zinc finger protein 805
220977_x_at	0.0079274	2.81095	0.162338	EPB41L5	erythrocyte membrane protein band 4.1 like 5
221730_at	0.0079597	-2.80934	-0.134783	COL5A2	collagen type V alpha 2 chain
236163_at	0.0079693	2.80887	0.336927	LIX1	limb and CNS expressed 1
232690_at	0.0079753	-2.80857	-0.142094
223706_at	0.0079983	2.80744	0.107975	C22orf23	chromosome 22 open reading frame 23
218885_s_at	0.0079997	-2.80737	-0.262711	GALNT12	polypeptide N-acetylgalactosaminyltransferase 12
225875_s_at	0.0080305	-2.80586	-0.148582	NIPAL3	NIPA like domain containing 3
242767_at	0.0080314	-2.80582	-0.125713	LMCD1	LIM and cysteine rich domains 1
242053_at	0.0080361	-2.80558	-0.129168
204499_at	0.0080506	-2.80487	-0.146735	AGTPBP1	ATP/GTP binding protein 1
210598_at	0.008067	-2.80407	-0.143539
240011_at	0.0080855	-2.80317	-0.166276	TTBK2	tau tubulin kinase 2
207056_s_at	0.0080886	-2.80302	-0.249054	SLC4A8	solute carrier family 4 member 8
210450_at	0.0081004	2.80244	0.107642	IGHV5-78	immunoglobulin heavy variable 5-78 (pseudogene)
210542_s_at	0.0081017	-2.80238	-0.286362	SLCO3A1	solute carrier organic anion transporter family member 3A1
213446_s_at	0.0081177	-2.8016	-0.213652	IQGAP1	IQ motif containing GTPase activating protein 1
213918_s_at	0.0081418	-2.80043	-0.106466	NIPBL	NIPBL, cohesin loading factor
239407_at	0.0081792	-2.79863	-0.20021	PAXBP1-AS1	PAXBP1 antisense RNA 1
226699_at	0.0081931	-2.79796	-0.149733	FCHSD1	FCH and double SH3 domains 1
205186_at	0.0082285	2.79626	0.224292	DNALI1	dynein axonemal light intermediate chain 1
217705_at	0.0083166	2.79205	0.106445	PRKD1	protein kinase D1
231077_at	0.0083636	2.78983	0.349201	CFAP126	cilia and flagella associated protein 126
222463_s_at	0.0083668	-2.78968	-0.227657	BACE1	beta-secretase 1
239752_at	0.008375	-2.78929	-0.196776	CECR2	CECR2, histone acetyl-lysine reader
1560821_at	0.008377	-2.7892	-0.149845	ARHGAP22	Rho GTPase activating protein 22
235483_at	0.0083777	-2.78917	-0.176979	STX3	syntaxin 3
1559876_at	0.0084083	-2.78772	-0.105871
244116_at	0.0084409	-2.78619	-0.340045	LOC101927391	uncharacterized LOC101927391
239028_at	0.008445	2.786	0.117461	LYPD6	LY6/PLAUR domain containing 6
1555082_a_at	0.0084573	2.78543	0.139323	NEK11	NIMA related kinase 11
211499_s_at	0.0084623	2.7852	0.143401	MAPK11	mitogen-activated protein kinase 11
215269_at	0.0084682	-2.78492	-0.267845	TRAPPC10	trafficking protein particle complex 10
1559149_at	0.0085018	2.78335	0.16625
236379_at	0.0085389	-2.78163	-0.314851
208275_x_at	0.0085402	2.78157	0.117969	UTF1	undifferentiated embryonic cell transcription factor 1
213326_at	0.0085708	-2.78016	-0.180049	VAMP1	vesicle associated membrane protein 1
219617_at	0.0085754	2.77995	0.150048	CAMKMT	calmodulin-lysine N-methyltransferase
212586_at	0.0085855	-2.77948	-0.139884	CAST	calpastatin
1557736_at	0.008637	-2.77711	-0.202972	NKTR	natural killer cell triggering receptor
1560476_at	0.008676	-2.77533	-0.132006
219340_s_at	0.0086783	-2.77523	-0.179254	CLN8	ceroid-lipofuscinosis, neuronal 8
214439_x_at	0.0087175	-2.77344	-0.217147	BIN1	bridging integrator 1
237376_at	0.0087279	-2.77297	-0.202869
204308_s_at	0.0087548	-2.77175	-0.131779	TECPR2	tectonin beta-propeller repeat containing 2
243296_at	0.0088016	-2.76964	-0.49395	NAMPT	nicotinamide phosphoribosyltransferase
236198_at	0.0088113	-2.7692	-0.0959967	LINC01215	long intergenic non-protein coding RNA 1215
1557807_a_at	0.0088145	2.76906	0.14588
209880_s_at	0.0088238	2.76864	0.112588	SELPLG	selectin P ligand
244805_at	0.0088344	-2.76816	-0.16098
202603_at	0.0088368	-2.76806	-0.116297	ADAM10	ADAM metallopeptidase domain 10
208300_at	0.0088913	-2.76562	-0.216967	PTPRH	protein tyrosine phosphatase, receptor type H
233076_at	0.0088915	-2.76561	-0.242998	JAKMIP3	Janus kinase and microtubule interacting protein 3
219752_at	0.0088983	-2.76531	-0.185438	RASAL1	RAS protein activator like 1
1554895_a_at	0.0089112	-2.76473	-0.28835	RHBDL2	rhomboid like 2
231165_at	0.00901	-2.76036	-0.26515
242992_at	0.0090235	2.75976	0.11563	ZNF551	zinc finger protein 551
225028_at	0.0090406	2.75901	0.290002	LINC01420	long intergenic non-protein coding RNA 1420
227856_at	0.0091164	-2.75569	-0.414343	C4orf32	chromosome 4 open reading frame 32
203742_s_at	0.0091178	-2.75563	-0.234066	LOC732360///TDG	G/T mismatch-specific thymine DNA glycosylase-like///thymine DNA glycosylase
227332_at	0.0091181	-2.75562	-0.160043	PXN-AS1	PXN antisense RNA 1
1557353_at	0.0091206	-2.75551	-0.166508
1555247_a_at	0.0091467	-2.75438	-0.272872	RAPGEF6	Rap guanine nucleotide exchange factor 6
226034_at	0.0091597	2.75381	0.257689	DUSP4	dual specificity phosphatase 4
228612_at	0.0091679	-2.75345	-0.126002	RAB30-AS1	RAB30 antisense RNA 1 (head to head)
48531_at	0.009182	-2.75285	-0.147693	TNIP2	TNFAIP3 interacting protein 2
235533_at	0.0091866	-2.75265	-0.1267	COX19	COX19, cytochrome c oxidase assembly factor
221713_s_at	0.0092061	-2.7518	-0.272273	MAP6D1	MAP6 domain containing 1
203778_at	0.0092167	-2.75135	-0.115909	MANBA	mannosidase beta
209699_x_at	0.0092421	-2.75025	-0.187382	LOC101930400///AKR1C2	aldo-keto reductase family 1 member C2-like///aldo-keto reductase family 1, member C2
1559964_at	0.0092594	-2.74951	-0.382393	LOC401261	uncharacterized LOC401261
1554683_a_at	0.0093016	2.7477	0.144531	CCDC187	coiled-coil domain containing 187
206403_at	0.0093275	-2.74659	-0.436482	ZNF536	zinc finger protein 536
236373_at	0.0093345	2.74629	0.26889
239632_at	0.0093431	-2.74593	-0.147428
1561861_a_at	0.0093432	2.74592	0.0995572
1556498_at	0.0093452	-2.74584	-0.15667	FAM69A	family with sequence similarity 69 member A
1562487_at	0.0093466	2.74578	0.122478	LOC101927623	uncharacterized LOC101927623
234372_at	0.0093527	2.74552	0.14746
201117_s_at	0.0093787	2.74441	0.194154	CPE	carboxypeptidase E
1564627_at	0.0093978	2.74361	0.0863662	DNAJC13	DnaJ heat shock protein family (Hsp40) member C13
1561763_at	0.009407	-2.74321	-0.134249
214256_at	0.0094202	2.74266	0.108545	ATP10A	ATPase phospholipid transporting 10A (putative)
232889_at	0.0094222	-2.74257	-0.283219
227593_at	0.0094281	-2.74232	-0.184097	FLJ37453	uncharacterized LOC729614
232478_at	0.0094342	-2.74207	-0.220128	MIR181A2HG	MIR181A2 host gene
227699_at	0.0094393	-2.74185	-0.194803	L3HYPDH	trans-L-3-hydroxyproline dehydratase
210201_x_at	0.0094784	-2.7402	-0.217799	BIN1	bridging integrator 1
204011_at	0.0094938	2.73956	0.185297	SPRY2	sprouty RTK signaling antagonist 2
232322_x_at	0.0095199	-2.73846	-0.218082	STARD10	StAR related lipid transfer domain containing 10
233006_at	0.0095428	-2.73751	-0.208463	SEPT4	septin 4
243850_at	0.0095482	2.73728	0.116877
1562004_x_at	0.0095497	2.73722	0.104529	MYOZ3	myozenin 3
215304_at	0.0095526	-2.73709	-0.151963
1553894_at	0.0095546	-2.73701	-0.250658	CCDC122	coiled-coil domain containing 122
226489_at	0.0095591	-2.73683	-0.391343	TMCC3	transmembrane and coiled-coil domain family 3
1562695_at	0.0095653	2.73657	0.118424	FOXN4	forkhead box N4
212841_s_at	0.0095825	-2.73585	-0.333721	PPFIBP2	PPFIA binding protein 2
217070_at	0.0095848	2.73576	0.143742	MTHFR	methylenetetrahydrofolate reductase (NAD(P)H)
218423_x_at	0.0096094	-2.73473	-0.140333	VPS54	VPS54, GARP complex subunit
244871_s_at	0.009617	-2.73442	-0.179338	USP32	ubiquitin specific peptidase 32
208651_x_at	0.0096283	2.73395	0.375582	CD24	CD24 molecule
230266_at	0.0096547	-2.73286	-0.24524	RAB7B	RAB7B, member RAS oncogene family
234062_at	0.0097382	-2.72942	-0.105312
220504_at	0.0097622	-2.72844	-0.0969011	KERA	keratocan
210202_s_at	0.0097623	-2.72844	-0.245493	BIN1	bridging integrator 1
229349_at	0.0097773	-2.72782	-0.14424	LIN28B	lin-28 homolog B
235616_at	0.0097824	-2.72761	-0.148511	TSHZ2	teashirt zinc finger homeobox 2
219394_at	0.0097886	-2.72736	-0.114033	PGS1	phosphatidylglycerophosphate synthase 1
202235_at	0.0097993	-2.72692	-0.2463	SLC16A1	solute carrier family 16 member 1
1559766_at	0.0098006	2.72687	0.141475	ALDH1L1-AS2	ALDH1L1 antisense RNA 2
215023_s_at	0.0098165	-2.72622	-0.166585	PEX1	peroxisomal biogenesis factor 1
214861_at	0.0098932	-2.72311	-0.167785	KDM4C	lysine demethylase 4C
231211_s_at	0.0099299	2.72164	0.128089	YIF1B	Yip1 interacting factor homolog B, membrane trafficking protein
212522_at	0.0099717	-2.71996	-0.33106	PDE8A	phosphodiesterase 8A
