# Supplementary material for: Gene expression and brain imaging association study reveals gene signatures in major depressive disorder
Source: Brain Commun. 2024 Aug 13;6(4):fcae258. doi: 10.1093/braincomms/fcae258 (PMC11342243; doi:10.1093/braincomms/fcae258)
Supplement: fcae258_Supplementary_Data [file fcae258_supplementary_data.zip › Supplementary_Table_10.xlsx]

## Sheet: Functional annotation terms 
GroupID	Category	Term	Description	LogP	Log(q-value)	Genes	Symbols	InTerm_InList
1_Summary	GO Biological Processes	GO:0098662	inorganic cation transmembrane transport	-10.6003	-6.49669	492,2621,3736,3746,3748,3749,3787,6323,6324,6330,7222,9127,9196,9254,9498,25769,51312,55244,80036,81033,56172,115,2035,3084,10815	ATP2B3,GAS6,KCNA1,KCNC1,KCNC3,KCNC4,KCNS1,SCN1A,SCN1B,SCN4B,TRPC3,P2RX6,KCNAB3,CACNA2D2,SLC4A8,SLC24A2,SLC25A37,SLC47A1,TRPM3,KCNH6,ANKH,ADCY9,EPB41,NRG1,CPLX1	25/-
1_Member	GO Biological Processes	GO:0098662	inorganic cation transmembrane transport	-10.6003	-6.49669	492,2621,3736,3746,3748,3749,3787,6323,6324,6330,7222,9127,9196,9254,9498,25769,51312,55244,80036,81033	ATP2B3,GAS6,KCNA1,KCNC1,KCNC3,KCNC4,KCNS1,SCN1A,SCN1B,SCN4B,TRPC3,P2RX6,KCNAB3,CACNA2D2,SLC4A8,SLC24A2,SLC25A37,SLC47A1,TRPM3,KCNH6	20/628
1_Member	GO Biological Processes	GO:0098655	monoatomic cation transmembrane transport	-10.4062	-6.49669	492,2621,3736,3746,3748,3749,3787,6323,6324,6330,7222,9127,9196,9254,9498,25769,51312,55244,80036,81033	ATP2B3,GAS6,KCNA1,KCNC1,KCNC3,KCNC4,KCNS1,SCN1A,SCN1B,SCN4B,TRPC3,P2RX6,KCNAB3,CACNA2D2,SLC4A8,SLC24A2,SLC25A37,SLC47A1,TRPM3,KCNH6	20/644
1_Member	GO Biological Processes	GO:0098660	inorganic ion transmembrane transport	-10.3641	-6.49669	492,2621,3736,3746,3748,3749,3787,6323,6324,6330,7222,9127,9196,9254,9498,25769,51312,55244,56172,80036,81033	ATP2B3,GAS6,KCNA1,KCNC1,KCNC3,KCNC4,KCNS1,SCN1A,SCN1B,SCN4B,TRPC3,P2RX6,KCNAB3,CACNA2D2,SLC4A8,SLC24A2,SLC25A37,SLC47A1,ANKH,TRPM3,KCNH6	21/724
1_Member	GO Biological Processes	GO:0030001	metal ion transport	-9.61822	-5.87575	492,2621,3736,3746,3748,3749,3787,6323,6324,6330,7222,9127,9196,9254,9498,25769,51312,80036,81033	ATP2B3,GAS6,KCNA1,KCNC1,KCNC3,KCNC4,KCNS1,SCN1A,SCN1B,SCN4B,TRPC3,P2RX6,KCNAB3,CACNA2D2,SLC4A8,SLC24A2,SLC25A37,TRPM3,KCNH6	19/636
1_Member	GO Biological Processes	GO:0006812	monoatomic cation transport	-8.94589	-5.30033	492,2621,3736,3746,3748,3749,3787,6323,6324,6330,7222,9127,9196,9254,9498,25769,51312,55244,80036,81033	ATP2B3,GAS6,KCNA1,KCNC1,KCNC3,KCNC4,KCNS1,SCN1A,SCN1B,SCN4B,TRPC3,P2RX6,KCNAB3,CACNA2D2,SLC4A8,SLC24A2,SLC25A37,SLC47A1,TRPM3,KCNH6	20/781
1_Member	Reactome Gene Sets	R-HSA-1296072	Voltage gated Potassium channels	-8.85762	-5.29124	3736,3746,3748,3749,3787,9196,81033	KCNA1,KCNC1,KCNC3,KCNC4,KCNS1,KCNAB3,KCNH6	7/43
1_Member	Reactome Gene Sets	R-HSA-1296071	Potassium Channels	-6.17269	-2.70075	3736,3746,3748,3749,3787,9196,81033	KCNA1,KCNC1,KCNC3,KCNC4,KCNS1,KCNAB3,KCNH6	7/103
1_Member	Reactome Gene Sets	R-HSA-112316	Neuronal System	-6.14219	-2.70075	115,2035,3084,3736,3746,3748,3749,3787,9196,9254,10815,81033	ADCY9,EPB41,NRG1,KCNA1,KCNC1,KCNC3,KCNC4,KCNS1,KCNAB3,CACNA2D2,CPLX1,KCNH6	12/410
1_Member	GO Biological Processes	GO:0071805	potassium ion transmembrane transport	-5.85947	-2.46918	3736,3746,3748,3749,3787,9196,25769,81033	KCNA1,KCNC1,KCNC3,KCNC4,KCNS1,KCNAB3,SLC24A2,KCNH6	8/165
1_Member	GO Biological Processes	GO:0006813	potassium ion transport	-5.64966	-2.30513	3736,3746,3748,3749,3787,9196,25769,81033	KCNA1,KCNC1,KCNC3,KCNC4,KCNS1,KCNAB3,SLC24A2,KCNH6	8/176
1_Member	GO Biological Processes	GO:0051259	protein complex oligomerization	-2.85813	-0.212573	3736,3746,3748,3749,3787,80036	KCNA1,KCNC1,KCNC3,KCNC4,KCNS1,TRPM3	6/252
1_Member	GO Biological Processes	GO:0051260	protein homooligomerization	-2.61656	-0.0428792	3736,3746,3748,3749,3787	KCNA1,KCNC1,KCNC3,KCNC4,KCNS1	5/193
1_Member	GO Biological Processes	GO:0044057	regulation of system process	-2.2448	0	492,2035,2621,3736,6324,6330,7222,81033	ATP2B3,EPB41,GAS6,KCNA1,SCN1B,SCN4B,TRPC3,KCNH6	8/560
1_Member	GO Biological Processes	GO:1901379	regulation of potassium ion transmembrane transport	-2.08472	0	3746,3787,9196	KCNC1,KCNS1,KCNAB3	3/86
1_Member	GO Biological Processes	GO:0051262	protein tetramerization	-2.01774	0	3746,3748,80036	KCNC1,KCNC3,TRPM3	3/91
2_Summary	Reactome Gene Sets	R-HSA-445095	Interaction between L1 and Ankyrins	-4.84378	-1.54064	286,6323,6324,6330,9254,2035,3746,3787,7222,9196,56848,342667,3736,81033,492,9498,25769,115,9127,5979,8482,10451	ANK1,SCN1A,SCN1B,SCN4B,CACNA2D2,EPB41,KCNC1,KCNS1,TRPC3,KCNAB3,SPHK2,STAC2,KCNA1,KCNH6,ATP2B3,SLC4A8,SLC24A2,ADCY9,P2RX6,RET,SEMA7A,VAV3	22/-
2_Member	Reactome Gene Sets	R-HSA-445095	Interaction between L1 and Ankyrins	-4.84378	-1.54064	286,6323,6324,6330	ANK1,SCN1A,SCN1B,SCN4B	4/31
2_Member	Reactome Gene Sets	R-HSA-5576892	Phase 0 - rapid depolarisation	-4.68015	-1.41481	6323,6324,6330,9254	SCN1A,SCN1B,SCN4B,CACNA2D2	4/34
2_Member	GO Biological Processes	GO:0010959	regulation of metal ion transport	-3.90471	-0.754592	2035,3746,3787,6324,6330,7222,9196,56848,342667	EPB41,KCNC1,KCNS1,SCN1B,SCN4B,TRPC3,KCNAB3,SPHK2,STAC2	9/394
2_Member	GO Biological Processes	GO:1904062	regulation of monoatomic cation transmembrane transport	-3.895	-0.754592	3746,3787,6324,6330,7222,9196,56848,342667	KCNC1,KCNS1,SCN1B,SCN4B,TRPC3,KCNAB3,SPHK2,STAC2	8/309
2_Member	GO Biological Processes	GO:0001508	action potential	-3.85136	-0.744629	3736,6323,6324,6330,81033	KCNA1,SCN1A,SCN1B,SCN4B,KCNH6	5/103
2_Member	GO Biological Processes	GO:0086001	cardiac muscle cell action potential	-3.8169	-0.744629	6323,6324,6330,81033	SCN1A,SCN1B,SCN4B,KCNH6	4/56
2_Member	GO Biological Processes	GO:0086010	membrane depolarization during action potential	-3.81041	-0.744629	6323,6324,6330	SCN1A,SCN1B,SCN4B	3/22
2_Member	GO Biological Processes	GO:0019226	transmission of nerve impulse	-3.75748	-0.735172	3736,6323,6324,6330	KCNA1,SCN1A,SCN1B,SCN4B	4/58
2_Member	GO Biological Processes	GO:0060307	regulation of ventricular cardiac muscle cell membrane repolarization	-3.69476	-0.692655	6324,6330,81033	SCN1B,SCN4B,KCNH6	3/24
2_Member	GO Biological Processes	GO:0034765	regulation of monoatomic ion transmembrane transport	-3.53686	-0.607303	3746,3787,6324,6330,7222,9196,56848,342667	KCNC1,KCNS1,SCN1B,SCN4B,TRPC3,KCNAB3,SPHK2,STAC2	8/349
2_Member	WikiPathways	WP5200	Dravet syndrome	-3.49172	-0.578552	6323,6324,6330	SCN1A,SCN1B,SCN4B	3/28
2_Member	GO Biological Processes	GO:0099623	regulation of cardiac muscle cell membrane repolarization	-3.44582	-0.548444	6324,6330,81033	SCN1B,SCN4B,KCNH6	3/29
2_Member	GO Biological Processes	GO:0019228	neuronal action potential	-3.40158	-0.548411	3736,6323,6330	KCNA1,SCN1A,SCN4B	3/30
2_Member	Reactome Gene Sets	R-HSA-5576891	Cardiac conduction	-3.35129	-0.515427	492,6323,6324,6330,9254	ATP2B3,SCN1A,SCN1B,SCN4B,CACNA2D2	5/132
2_Member	GO Biological Processes	GO:0043269	regulation of monoatomic ion transport	-3.34144	-0.515427	2035,3746,3787,6324,6330,7222,9196,56848,342667	EPB41,KCNC1,KCNS1,SCN1B,SCN4B,TRPC3,KCNAB3,SPHK2,STAC2	9/470
2_Member	GO Biological Processes	GO:0035725	sodium ion transmembrane transport	-3.30671	-0.493662	6323,6324,6330,9498,25769	SCN1A,SCN1B,SCN4B,SLC4A8,SLC24A2	5/135
2_Member	GO Biological Processes	GO:0043270	positive regulation of monoatomic ion transport	-3.25674	-0.468515	3746,6324,6330,7222,56848,342667	KCNC1,SCN1B,SCN4B,TRPC3,SPHK2,STAC2	6/211
2_Member	GO Biological Processes	GO:0060306	regulation of membrane repolarization	-3.06288	-0.329108	6324,6330,81033	SCN1B,SCN4B,KCNH6	3/39
2_Member	KEGG Pathway	hsa04261	Adrenergic signaling in cardiomyocytes	-3.04817	-0.326893	115,492,6324,6330,9254	ADCY9,ATP2B3,SCN1B,SCN4B,CACNA2D2	5/154
2_Member	GO Biological Processes	GO:0086091	regulation of heart rate by cardiac conduction	-3.03054	-0.319481	6324,6330,81033	SCN1B,SCN4B,KCNH6	3/40
2_Member	GO Biological Processes	GO:0086002	cardiac muscle cell action potential involved in contraction	-2.8809	-0.220875	6323,6324,6330	SCN1A,SCN1B,SCN4B	3/45
2_Member	GO Biological Processes	GO:0042391	regulation of membrane potential	-2.84491	-0.207947	3736,3746,6323,6324,6330,9127,9498,81033	KCNA1,KCNC1,SCN1A,SCN1B,SCN4B,P2RX6,SLC4A8,KCNH6	8/446
2_Member	GO Biological Processes	GO:0006814	sodium ion transport	-2.73769	-0.133522	6323,6324,6330,9498,25769	SCN1A,SCN1B,SCN4B,SLC4A8,SLC24A2	5/181
2_Member	GO Biological Processes	GO:0086003	cardiac muscle cell contraction	-2.72339	-0.127048	6323,6324,6330	SCN1A,SCN1B,SCN4B	3/51
2_Member	GO Biological Processes	GO:0051899	membrane depolarization	-2.6753	-0.0866495	6323,6324,6330	SCN1A,SCN1B,SCN4B	3/53
2_Member	GO Biological Processes	GO:0034762	regulation of transmembrane transport	-2.59686	-0.0376634	3746,3787,6324,6330,7222,9196,56848,342667	KCNC1,KCNS1,SCN1B,SCN4B,TRPC3,KCNAB3,SPHK2,STAC2	8/489
2_Member	Reactome Gene Sets	R-HSA-373760	L1CAM interactions	-2.58299	-0.0308488	286,6323,6324,6330	ANK1,SCN1A,SCN1B,SCN4B	4/119
2_Member	GO Biological Processes	GO:0006941	striated muscle contraction	-2.56986	-0.0246693	6323,6324,6330,342667	SCN1A,SCN1B,SCN4B,STAC2	4/120
2_Member	Reactome Gene Sets	R-HSA-397014	Muscle contraction	-2.50399	0	492,6323,6324,6330,9254	ATP2B3,SCN1A,SCN1B,SCN4B,CACNA2D2	5/205
2_Member	GO Biological Processes	GO:0061337	cardiac conduction	-2.38578	0	6324,6330,81033	SCN1B,SCN4B,KCNH6	3/67
2_Member	GO Biological Processes	GO:0032412	regulation of monoatomic ion transmembrane transporter activity	-2.35729	0	3787,6324,6330,56848,342667	KCNS1,SCN1B,SCN4B,SPHK2,STAC2	5/222
2_Member	GO Biological Processes	GO:1904064	positive regulation of cation transmembrane transport	-2.35285	0	3746,6324,7222,342667	KCNC1,SCN1B,TRPC3,STAC2	4/138
2_Member	GO Biological Processes	GO:0022898	regulation of transmembrane transporter activity	-2.29286	0	3787,6324,6330,56848,342667	KCNS1,SCN1B,SCN4B,SPHK2,STAC2	5/230
2_Member	Reactome Gene Sets	R-HSA-422475	Axon guidance	-2.27676	0	286,5979,6323,6324,6330,7222,8482,10451	ANK1,RET,SCN1A,SCN1B,SCN4B,TRPC3,SEMA7A,VAV3	8/553
2_Member	GO Biological Processes	GO:0006936	muscle contraction	-2.24629	0	6323,6324,6330,9127,342667	SCN1A,SCN1B,SCN4B,P2RX6,STAC2	5/236
2_Member	GO Biological Processes	GO:0070252	actin-mediated cell contraction	-2.23277	0	6323,6324,6330	SCN1A,SCN1B,SCN4B	3/76
2_Member	GO Biological Processes	GO:0034767	positive regulation of monoatomic ion transmembrane transport	-2.1857	0	3746,6324,7222,342667	KCNC1,SCN1B,TRPC3,STAC2	4/154
2_Member	Reactome Gene Sets	R-HSA-9675108	Nervous system development	-2.1651	0	286,5979,6323,6324,6330,7222,8482,10451	ANK1,RET,SCN1A,SCN1B,SCN4B,TRPC3,SEMA7A,VAV3	8/578
2_Member	GO Biological Processes	GO:0060048	cardiac muscle contraction	-2.12703	0	6323,6324,6330	SCN1A,SCN1B,SCN4B	3/83
2_Member	GO Biological Processes	GO:0032409	regulation of transporter activity	-2.06006	0	3787,6324,6330,56848,342667	KCNS1,SCN1B,SCN4B,SPHK2,STAC2	5/262
3_Summary	GO Biological Processes	GO:0070588	calcium ion transmembrane transport	-4.17109	-0.940502	492,2621,7222,9127,9254,25769,80036,115,9498,28231,55244,56172	ATP2B3,GAS6,TRPC3,P2RX6,CACNA2D2,SLC24A2,TRPM3,ADCY9,SLC4A8,SLCO4A1,SLC47A1,ANKH	12/-
3_Member	GO Biological Processes	GO:0070588	calcium ion transmembrane transport	-4.17109	-0.940502	492,2621,7222,9127,9254,25769,80036	ATP2B3,GAS6,TRPC3,P2RX6,CACNA2D2,SLC24A2,TRPM3	7/208
3_Member	GO Biological Processes	GO:0006816	calcium ion transport	-3.63469	-0.688099	492,2621,7222,9127,9254,25769,80036	ATP2B3,GAS6,TRPC3,P2RX6,CACNA2D2,SLC24A2,TRPM3	7/254
3_Member	Reactome Gene Sets	R-HSA-418360	Platelet calcium homeostasis	-3.40158	-0.548411	492,7222,9127	ATP2B3,TRPC3,P2RX6	3/30
3_Member	Reactome Gene Sets	R-HSA-382551	Transport of small molecules	-2.07091	0	115,492,7222,9498,25769,28231,55244,56172,80036	ADCY9,ATP2B3,TRPC3,SLC4A8,SLC24A2,SLCO4A1,SLC47A1,ANKH,TRPM3	9/727
3_Member	Reactome Gene Sets	R-HSA-418346	Platelet homeostasis	-2.05742	0	492,7222,9127	ATP2B3,TRPC3,P2RX6	3/88
4_Summary	Reactome Gene Sets	R-HSA-383280	Nuclear Receptor transcription pathway	-3.94294	-0.754592	367,2101,2104,5467,2322,5979,8202,56848,57476,23780	AR,ESRRA,ESRRG,PPARD,FLT3,RET,NCOA3,SPHK2,GRAMD1B,APOL2	10/-
4_Member	Reactome Gene Sets	R-HSA-383280	Nuclear Receptor transcription pathway	-3.94294	-0.754592	367,2101,2104,5467	AR,ESRRA,ESRRG,PPARD	4/52
4_Member	GO Biological Processes	GO:0043401	steroid hormone mediated signaling pathway	-3.24205	-0.46572	367,2101,2104,5467	AR,ESRRA,ESRRG,PPARD	4/79
4_Member	WikiPathways	WP170	Nuclear receptors	-3.09613	-0.342662	367,2101,5467	AR,ESRRA,PPARD	3/38
4_Member	GO Biological Processes	GO:0071383	cellular response to steroid hormone stimulus	-3.06085	-0.329108	367,2101,2104,2322,5467	AR,ESRRA,ESRRG,FLT3,PPARD	5/153
4_Member	GO Biological Processes	GO:0071396	cellular response to lipid	-2.94428	-0.252964	367,2101,2104,2322,5467,5979,8202,56848,57476	AR,ESRRA,ESRRG,FLT3,PPARD,RET,NCOA3,SPHK2,GRAMD1B	9/535
4_Member	GO Biological Processes	GO:0060135	maternal process involved in female pregnancy	-2.54207	-0.00372373	367,5467,23780	AR,PPARD,APOL2	3/59
4_Member	GO Biological Processes	GO:0030518	intracellular steroid hormone receptor signaling pathway	-2.46121	0	367,2101,2104	AR,ESRRA,ESRRG	3/63
4_Member	GO Biological Processes	GO:0009755	hormone-mediated signaling pathway	-2.4214	0	367,2101,2104,5467	AR,ESRRA,ESRRG,PPARD	4/132
4_Member	GO Biological Processes	GO:0071407	cellular response to organic cyclic compound	-2.12557	0	367,2101,2104,2322,5467,8202,57476	AR,ESRRA,ESRRG,FLT3,PPARD,NCOA3,GRAMD1B	7/468
5_Summary	GO Biological Processes	GO:0035265	organ growth	-3.77365	-0.735172	367,1893,2254,9254,340419,8482,130399,5467	AR,ECM1,FGF9,CACNA2D2,RSPO2,SEMA7A,ACVR1C,PPARD	8/-
5_Member	GO Biological Processes	GO:0035265	organ growth	-3.77365	-0.735172	367,1893,2254,9254,340419	AR,ECM1,FGF9,CACNA2D2,RSPO2	5/107
5_Member	GO Biological Processes	GO:0040007	growth	-2.36409	0	367,1893,2254,8482,9254,130399,340419	AR,ECM1,FGF9,SEMA7A,CACNA2D2,ACVR1C,RSPO2	7/422
5_Member	GO Biological Processes	GO:0048589	developmental growth	-2.36409	0	367,1893,2254,8482,9254,130399,340419	AR,ECM1,FGF9,SEMA7A,CACNA2D2,ACVR1C,RSPO2	7/422
5_Member	GO Biological Processes	GO:0048639	positive regulation of developmental growth	-2.04649	0	2254,5467,8482,9254	FGF9,PPARD,SEMA7A,CACNA2D2	4/169
6_Summary	KEGG Pathway	hsa04020	Calcium signaling pathway	-3.64511	-0.688099	115,492,2254,5979,9127,56848,84812,79827,339829	ADCY9,ATP2B3,FGF9,RET,P2RX6,SPHK2,PLCD4,CLMP,CCDC39	9/-
6_Member	KEGG Pathway	hsa04020	Calcium signaling pathway	-3.64511	-0.688099	115,492,2254,5979,9127,56848,84812	ADCY9,ATP2B3,FGF9,RET,P2RX6,SPHK2,PLCD4	7/253
6_Member	GO Biological Processes	GO:0048565	digestive tract development	-2.43317	0	2254,5979,79827,339829	FGF9,RET,CLMP,CCDC39	4/131
6_Member	GO Biological Processes	GO:0055123	digestive system development	-2.2983	0	2254,5979,79827,339829	FGF9,RET,CLMP,CCDC39	4/143
7_Summary	Reactome Gene Sets	R-HSA-8986944	Transcriptional Regulation by MECP2	-3.64505	-0.688099	2289,5816,7222,26523,5467,6801,8202,80820	FKBP5,PVALB,TRPC3,AGO1,PPARD,STRN,NCOA3,EEPD1	8/-
7_Member	Reactome Gene Sets	R-HSA-8986944	Transcriptional Regulation by MECP2	-3.64505	-0.688099	2289,5816,7222,26523	FKBP5,PVALB,TRPC3,AGO1	4/62
7_Member	Reactome Gene Sets	R-HSA-9006931	Signaling by Nuclear Receptors	-2.49459	0	2289,5467,6801,8202,26523,80820	FKBP5,PPARD,STRN,NCOA3,AGO1,EEPD1	6/298
8_Summary	GO Biological Processes	GO:0099505	regulation of presynaptic membrane potential	-3.40158	-0.548411	3736,3746,6323,5979	KCNA1,KCNC1,SCN1A,RET	4/-
8_Member	GO Biological Processes	GO:0099505	regulation of presynaptic membrane potential	-3.40158	-0.548411	3736,3746,6323	KCNA1,KCNC1,SCN1A	3/30
8_Member	GO Biological Processes	GO:0021675	nerve development	-2.90802	-0.235587	3736,3746,5979,6323	KCNA1,KCNC1,RET,SCN1A	4/97
9_Summary	Reactome Gene Sets	R-HSA-2219530	Constitutive Signaling by Aberrant PI3K in Cancer	-3.26301	-0.468515	2254,2322,3084,6801,115,26523,5979,8202	FGF9,FLT3,NRG1,STRN,ADCY9,AGO1,RET,NCOA3	8/-
9_Member	Reactome Gene Sets	R-HSA-2219530	Constitutive Signaling by Aberrant PI3K in Cancer	-3.26301	-0.468515	2254,2322,3084,6801	FGF9,FLT3,NRG1,STRN	4/78
9_Member	Reactome Gene Sets	R-HSA-2219528	PI3K/AKT Signaling in Cancer	-2.79632	-0.176063	2254,2322,3084,6801	FGF9,FLT3,NRG1,STRN	4/104
9_Member	Reactome Gene Sets	R-HSA-6811558	PI5P, PP2A and IER3 Regulate PI3K/AKT Signaling	-2.76594	-0.153803	2254,2322,3084,6801	FGF9,FLT3,NRG1,STRN	4/106
9_Member	Reactome Gene Sets	R-HSA-199418	Negative regulation of the PI3K/AKT network	-2.66447	-0.0833717	2254,2322,3084,6801	FGF9,FLT3,NRG1,STRN	4/113
9_Member	Reactome Gene Sets	R-HSA-9006925	Intracellular signaling by second messengers	-2.411	0	115,2254,2322,3084,6801,26523	ADCY9,FGF9,FLT3,NRG1,STRN,AGO1	6/310
9_Member	Reactome Gene Sets	R-HSA-5683057	MAPK family signaling cascades	-2.31204	0	2254,2322,3084,5979,8202,26523	FGF9,FLT3,NRG1,RET,NCOA3,AGO1	6/325
9_Member	Reactome Gene Sets	R-HSA-1257604	PIP3 activates AKT signaling	-2.02032	0	2254,2322,3084,6801,26523	FGF9,FLT3,NRG1,STRN,AGO1	5/268
10_Summary	GO Biological Processes	GO:0046928	regulation of neurotransmitter secretion	-3.18087	-0.416124	9498,10815,22987,80307,4744,9254,25769	SLC4A8,CPLX1,SV2C,FER1L4,NEFH,CACNA2D2,SLC24A2	7/-
10_Member	GO Biological Processes	GO:0046928	regulation of neurotransmitter secretion	-3.18087	-0.416124	9498,10815,22987,80307	SLC4A8,CPLX1,SV2C,FER1L4	4/82
10_Member	GO Biological Processes	GO:0051588	regulation of neurotransmitter transport	-2.87521	-0.220875	9498,10815,22987,80307	SLC4A8,CPLX1,SV2C,FER1L4	4/99
10_Member	GO Biological Processes	GO:0050804	modulation of chemical synaptic transmission	-2.01327	0	4744,9254,9498,10815,22987,25769,80307	NEFH,CACNA2D2,SLC4A8,CPLX1,SV2C,SLC24A2,FER1L4	7/492
10_Member	GO Biological Processes	GO:0099177	regulation of trans-synaptic signaling	-2.00875	0	4744,9254,9498,10815,22987,25769,80307	NEFH,CACNA2D2,SLC4A8,CPLX1,SV2C,SLC24A2,FER1L4	7/493
11_Summary	KEGG Pathway	hsa05200	Pathways in cancer	-2.96688	-0.265798	115,367,2254,2322,2952,4258,5467,5979,8202,7378	ADCY9,AR,FGF9,FLT3,GSTT1,MGST2,PPARD,RET,NCOA3,UPP1	10/-
11_Member	KEGG Pathway	hsa05200	Pathways in cancer	-2.96688	-0.265798	115,367,2254,2322,2952,4258,5467,5979,8202	ADCY9,AR,FGF9,FLT3,GSTT1,MGST2,PPARD,RET,NCOA3	9/531
11_Member	KEGG Pathway	hsa05207	Chemical carcinogenesis - receptor activation	-2.44188	0	115,367,2254,2952,4258	ADCY9,AR,FGF9,GSTT1,MGST2	5/212
11_Member	KEGG Pathway	hsa00983	Drug metabolism - other enzymes	-2.17108	0	2952,4258,7378	GSTT1,MGST2,UPP1	3/80
12_Summary	Canonical Pathways	M285	PID HNF3A PATHWAY	-2.90935	-0.235587	367,4782,8202	AR,NFIC,NCOA3	3/-
12_Member	Canonical Pathways	M285	PID HNF3A PATHWAY	-2.90935	-0.235587	367,4782,8202	AR,NFIC,NCOA3	3/44
13_Summary	GO Biological Processes	GO:0051897	positive regulation of phosphatidylinositol 3-kinase/protein kinase B signal transduction	-2.83487	-0.206341	2322,2621,5467,5979,10451,1159,9064,56848,64781,130399,146057	FLT3,GAS6,PPARD,RET,VAV3,CKMT1B,MAP3K6,SPHK2,CERK,ACVR1C,TTBK2	11/-
13_Member	GO Biological Processes	GO:0051897	positive regulation of phosphatidylinositol 3-kinase/protein kinase B signal transduction	-2.83487	-0.206341	2322,2621,5467,5979,10451	FLT3,GAS6,PPARD,RET,VAV3	5/172
13_Member	GO Biological Processes	GO:0051896	regulation of phosphatidylinositol 3-kinase/protein kinase B signal transduction	-2.12887	0	2322,2621,5467,5979,10451	FLT3,GAS6,PPARD,RET,VAV3	5/252
13_Member	GO Biological Processes	GO:0016310	phosphorylation	-2.09684	0	1159,2322,2621,5979,9064,56848,64781,130399,146057	CKMT1B,FLT3,GAS6,RET,MAP3K6,SPHK2,CERK,ACVR1C,TTBK2	9/720
14_Summary	GO Biological Processes	GO:0010876	lipid localization	-2.60097	-0.0376634	5467,23780,28231,57476,80765,114880,130399,2101,8202,56261,56848,64781,84803	PPARD,APOL2,SLCO4A1,GRAMD1B,STARD5,OSBPL6,ACVR1C,ESRRA,NCOA3,GPCPD1,SPHK2,CERK,GPAT3	13/-
14_Member	GO Biological Processes	GO:0010876	lipid localization	-2.60097	-0.0376634	5467,23780,28231,57476,80765,114880,130399	PPARD,APOL2,SLCO4A1,GRAMD1B,STARD5,OSBPL6,ACVR1C	7/382
14_Member	GO Biological Processes	GO:0006869	lipid transport	-2.17692	0	5467,23780,28231,57476,80765,114880	PPARD,APOL2,SLCO4A1,GRAMD1B,STARD5,OSBPL6	6/347
14_Member	GO Biological Processes	GO:0015918	sterol transport	-2.07098	0	57476,80765,114880	GRAMD1B,STARD5,OSBPL6	3/87
14_Member	Reactome Gene Sets	R-HSA-556833	Metabolism of lipids	-2.00234	0	2101,5467,8202,56261,56848,64781,80765,84803,114880	ESRRA,PPARD,NCOA3,GPCPD1,SPHK2,CERK,STARD5,GPAT3,OSBPL6	9/746
15_Summary	GO Biological Processes	GO:1904375	regulation of protein localization to cell periphery	-2.36403	0	367,2035,10815,342667	AR,EPB41,CPLX1,STAC2	4/-
15_Member	GO Biological Processes	GO:1904375	regulation of protein localization to cell periphery	-2.36403	0	367,2035,10815,342667	AR,EPB41,CPLX1,STAC2	4/137
16_Summary	GO Biological Processes	GO:0000902	cell morphogenesis	-2.25233	0	367,1005,4744,5979,6324,8482,22891,25946,91624,51294	AR,CDH7,NEFH,RET,SCN1B,SEMA7A,ZNF365,ZNF385A,NEXN,PCDH12	10/-
16_Member	GO Biological Processes	GO:0000902	cell morphogenesis	-2.25233	0	367,1005,4744,5979,6324,8482,22891,25946,91624	AR,CDH7,NEFH,RET,SCN1B,SEMA7A,ZNF365,ZNF385A,NEXN	9/680
16_Member	GO Biological Processes	GO:0007156	homophilic cell adhesion via plasma membrane adhesion molecules	-2.06419	0	1005,5979,51294,91624	CDH7,RET,PCDH12,NEXN	4/167
17_Summary	GO Biological Processes	GO:0014032	neural crest cell development	-2.20149	0	3084,5979,8482,2621,253314,367,2322,79930	NRG1,RET,SEMA7A,GAS6,EIF4E1B,AR,FLT3,DOK3	8/-
17_Member	GO Biological Processes	GO:0014032	neural crest cell development	-2.20149	0	3084,5979,8482	NRG1,RET,SEMA7A	3/78
17_Member	KEGG Pathway	hsa01521	EGFR tyrosine kinase inhibitor resistance	-2.18618	0	2621,3084,253314	GAS6,NRG1,EIF4E1B	3/79
17_Member	GO Biological Processes	GO:0048864	stem cell development	-2.11274	0	3084,5979,8482	NRG1,RET,SEMA7A	3/84
17_Member	GO Biological Processes	GO:0043410	positive regulation of MAPK cascade	-2.09677	0	367,2322,2621,3084,5979,8482,79930	AR,FLT3,GAS6,NRG1,RET,SEMA7A,DOK3	7/474
17_Member	GO Biological Processes	GO:0014033	neural crest cell differentiation	-2.01774	0	3084,5979,8482	NRG1,RET,SEMA7A	3/91
18_Summary	GO Biological Processes	GO:0032371	regulation of sterol transport	-2.1562	0	80820,114880,158219	EEPD1,OSBPL6,TTC39B	3/-
18_Member	GO Biological Processes	GO:0032371	regulation of sterol transport	-2.1562	0	80820,114880,158219	EEPD1,OSBPL6,TTC39B	3/81
18_Member	GO Biological Processes	GO:0032374	regulation of cholesterol transport	-2.1562	0	80820,114880,158219	EEPD1,OSBPL6,TTC39B	3/81
19_Summary	GO Biological Processes	GO:0007420	brain development	-2.07091	0	2254,3736,3746,5463,8482,22891,56848,146057,339829	FGF9,KCNA1,KCNC1,POU6F1,SEMA7A,ZNF365,SPHK2,TTBK2,CCDC39	9/-
19_Member	GO Biological Processes	GO:0007420	brain development	-2.07091	0	2254,3736,3746,5463,8482,22891,56848,146057,339829	FGF9,KCNA1,KCNC1,POU6F1,SEMA7A,ZNF365,SPHK2,TTBK2,CCDC39	9/727

## Sheet: class 2
GroupID	Category	Term	Description	LogP	Log(q-value)	Genes	Symbols	InTerm_InList
1_Summary	GO Biological Processes	GO:0002028	regulation of sodium ion transport	-7.08407	-2.73954	493,817,1272,53826,55800,128414,130497,286183,4625,5733,8912,9215,55959,3755,6622,4129,5580,729993,8013,55022,151176,3269,27345,54874	ATP2B4,CAMK2D,CNTN1,FXYD6,SCN3B,NKAIN4,OSR1,NKAIN3,MYH7,PTGER3,CACNA1H,LARGE1,SULF2,KCNG1,SNCA,MAOB,PRKCD,SHISA9,NR4A3,PID1,ERFE,HRH1,KCNMB4,FNBP1L	24/-
1_Member	GO Biological Processes	GO:0002028	regulation of sodium ion transport	-7.08407	-2.73954	493,817,1272,53826,55800,128414,130497,286183	ATP2B4,CAMK2D,CNTN1,FXYD6,SCN3B,NKAIN4,OSR1,NKAIN3	8/84
1_Member	GO Biological Processes	GO:1902305	regulation of sodium ion transmembrane transport	-4.37026	-1.32676	493,817,53826,55800,130497	ATP2B4,CAMK2D,FXYD6,SCN3B,OSR1	5/59
1_Member	GO Biological Processes	GO:0006936	muscle contraction	-3.76436	-0.98113	493,817,4625,5733,8912,9215,55800,55959	ATP2B4,CAMK2D,MYH7,PTGER3,CACNA1H,LARGE1,SCN3B,SULF2	8/236
1_Member	GO Biological Processes	GO:0010959	regulation of metal ion transport	-3.54092	-0.862464	493,817,1272,3755,6622,53826,55800,128414,130497,286183	ATP2B4,CAMK2D,CNTN1,KCNG1,SNCA,FXYD6,SCN3B,NKAIN4,OSR1,NKAIN3	10/394
1_Member	GO Biological Processes	GO:0043269	regulation of monoatomic ion transport	-3.54041	-0.862464	493,817,1272,3755,4129,6622,53826,55800,128414,130497,286183	ATP2B4,CAMK2D,CNTN1,KCNG1,MAOB,SNCA,FXYD6,SCN3B,NKAIN4,OSR1,NKAIN3	11/470
1_Member	GO Biological Processes	GO:2000649	regulation of sodium ion transmembrane transporter activity	-3.52575	-0.862464	817,53826,55800,130497	CAMK2D,FXYD6,SCN3B,OSR1	4/49
1_Member	GO Biological Processes	GO:0032409	regulation of transporter activity	-3.45841	-0.804075	817,3755,5580,6622,53826,55800,130497,729993	CAMK2D,KCNG1,PRKCD,SNCA,FXYD6,SCN3B,OSR1,SHISA9	8/262
1_Member	GO Biological Processes	GO:0034762	regulation of transmembrane transport	-3.39551	-0.769352	493,817,3755,6622,8013,53826,55022,55800,130497,151176,729993	ATP2B4,CAMK2D,KCNG1,SNCA,NR4A3,FXYD6,PID1,SCN3B,OSR1,ERFE,SHISA9	11/489
1_Member	GO Biological Processes	GO:0002026	regulation of the force of heart contraction	-3.19381	-0.676022	493,817,4625	ATP2B4,CAMK2D,MYH7	3/26
1_Member	GO Biological Processes	GO:0003012	muscle system process	-3.12954	-0.657127	493,817,4625,5733,8912,9215,55800,55959	ATP2B4,CAMK2D,MYH7,PTGER3,CACNA1H,LARGE1,SCN3B,SULF2	8/294
1_Member	GO Biological Processes	GO:0022898	regulation of transmembrane transporter activity	-3.08133	-0.639553	817,3755,6622,53826,55800,130497,729993	CAMK2D,KCNG1,SNCA,FXYD6,SCN3B,OSR1,SHISA9	7/230
1_Member	GO Biological Processes	GO:1903522	regulation of blood circulation	-2.79386	-0.474639	493,817,3269,4625,8912,27345,55800	ATP2B4,CAMK2D,HRH1,MYH7,CACNA1H,KCNMB4,SCN3B	7/258
1_Member	GO Biological Processes	GO:0043502	regulation of muscle adaptation	-2.46668	-0.320805	493,817,4625,8013	ATP2B4,CAMK2D,MYH7,NR4A3	4/94
1_Member	GO Biological Processes	GO:0032412	regulation of monoatomic ion transmembrane transporter activity	-2.45575	-0.312618	817,3755,53826,55800,130497,729993	CAMK2D,KCNG1,FXYD6,SCN3B,OSR1,SHISA9	6/222
1_Member	GO Biological Processes	GO:1904062	regulation of monoatomic cation transmembrane transport	-2.35964	-0.263079	493,817,3755,6622,53826,55800,130497	ATP2B4,CAMK2D,KCNG1,SNCA,FXYD6,SCN3B,OSR1	7/309
1_Member	GO Biological Processes	GO:0030048	actin filament-based movement	-2.35526	-0.261152	817,4625,54874,55800	CAMK2D,MYH7,FNBP1L,SCN3B	4/101
1_Member	Reactome Gene Sets	R-HSA-5578775	Ion homeostasis	-2.22833	-0.171599	493,817,53826	ATP2B4,CAMK2D,FXYD6	3/56
1_Member	Reactome Gene Sets	R-HSA-936837	Ion transport by P-type ATPases	-2.20691	-0.15685	493,817,53826	ATP2B4,CAMK2D,FXYD6	3/57
1_Member	GO Biological Processes	GO:0006941	striated muscle contraction	-2.09313	-0.0749368	817,4625,9215,55800	CAMK2D,MYH7,LARGE1,SCN3B	4/120
1_Member	GO Biological Processes	GO:0034765	regulation of monoatomic ion transmembrane transport	-2.07991	-0.0673902	493,817,3755,6622,53826,55800,130497	ATP2B4,CAMK2D,KCNG1,SNCA,FXYD6,SCN3B,OSR1	7/349
2_Summary	GO Biological Processes	GO:0042391	regulation of membrane potential	-6.54972	-2.50622	817,2558,2560,2742,2911,6622,6804,8912,27345,55022,55800,56853,57465,66000,116443,3269,3358,9215,10160,139411,1272,3738,4129,5092,5409,5786,8938,9890,729993	CAMK2D,GABRA5,GABRB1,GLRA2,GRM1,SNCA,STX1A,CACNA1H,KCNMB4,PID1,SCN3B,CELF4,TBC1D24,TMEM108,GRIN3A,HRH1,HTR2C,LARGE1,FARP1,PTCHD1,CNTN1,KCNA3,MAOB,PCBD1,PNMT,PTPRA,BAIAP3,PLPPR4,SHISA9	29/-
2_Member	GO Biological Processes	GO:0042391	regulation of membrane potential	-6.54972	-2.50622	817,2558,2560,2742,2911,6622,6804,8912,27345,55022,55800,56853,57465,66000,116443	CAMK2D,GABRA5,GABRB1,GLRA2,GRM1,SNCA,STX1A,CACNA1H,KCNMB4,PID1,SCN3B,CELF4,TBC1D24,TMEM108,GRIN3A	15/446
2_Member	GO Biological Processes	GO:0099537	trans-synaptic signaling	-5.96951	-2.22704	2558,2560,2742,2911,3269,3358,6622,6804,9215,10160,27345,56853,116443,139411	GABRA5,GABRB1,GLRA2,GRM1,HRH1,HTR2C,SNCA,STX1A,LARGE1,FARP1,KCNMB4,CELF4,GRIN3A,PTCHD1	14/431
2_Member	GO Biological Processes	GO:0099536	synaptic signaling	-5.63934	-2.07636	2558,2560,2742,2911,3269,3358,6622,6804,9215,10160,27345,56853,116443,139411	GABRA5,GABRB1,GLRA2,GRM1,HRH1,HTR2C,SNCA,STX1A,LARGE1,FARP1,KCNMB4,CELF4,GRIN3A,PTCHD1	14/460
2_Member	WikiPathways	WP5420	ADHD and Autism ASD linked metabolic pathways and SNP	-5.51055	-2.07636	1272,2558,2560,2911,3738,4129,5092,5409,6804,55800,116443	CNTN1,GABRA5,GABRB1,GRM1,KCNA3,MAOB,PCBD1,PNMT,STX1A,SCN3B,GRIN3A	11/285
2_Member	GO Biological Processes	GO:0007268	chemical synaptic transmission	-5.42089	-2.07636	2558,2560,2742,2911,3269,3358,6622,6804,9215,27345,56853,116443,139411	GABRA5,GABRB1,GLRA2,GRM1,HRH1,HTR2C,SNCA,STX1A,LARGE1,KCNMB4,CELF4,GRIN3A,PTCHD1	13/414
2_Member	GO Biological Processes	GO:0098916	anterograde trans-synaptic signaling	-5.42089	-2.07636	2558,2560,2742,2911,3269,3358,6622,6804,9215,27345,56853,116443,139411	GABRA5,GABRB1,GLRA2,GRM1,HRH1,HTR2C,SNCA,STX1A,LARGE1,KCNMB4,CELF4,GRIN3A,PTCHD1	13/414
2_Member	GO Biological Processes	GO:0050804	modulation of chemical synaptic transmission	-5.30381	-2.06318	2911,3269,5786,6622,6804,8938,9215,9890,27345,56853,57465,66000,116443,729993	GRM1,HRH1,PTPRA,SNCA,STX1A,BAIAP3,LARGE1,PLPPR4,KCNMB4,CELF4,TBC1D24,TMEM108,GRIN3A,SHISA9	14/492
2_Member	GO Biological Processes	GO:0099177	regulation of trans-synaptic signaling	-5.29377	-2.06318	2911,3269,5786,6622,6804,8938,9215,9890,27345,56853,57465,66000,116443,729993	GRM1,HRH1,PTPRA,SNCA,STX1A,BAIAP3,LARGE1,PLPPR4,KCNMB4,CELF4,TBC1D24,TMEM108,GRIN3A,SHISA9	14/493
2_Member	GO Biological Processes	GO:0060078	regulation of postsynaptic membrane potential	-5.16235	-1.96395	2558,2560,2742,2911,6622,56853,116443	GABRA5,GABRB1,GLRA2,GRM1,SNCA,CELF4,GRIN3A	7/107
3_Summary	GO Biological Processes	GO:0044057	regulation of system process	-6.01066	-2.22704	493,817,2911,3269,3358,4625,4856,5733,6804,8013,8912,27345,55800,56853,57465,66000,5874,6622,5580,54874,94134,114786	ATP2B4,CAMK2D,GRM1,HRH1,HTR2C,MYH7,CCN3,PTGER3,STX1A,NR4A3,CACNA1H,KCNMB4,SCN3B,CELF4,TBC1D24,TMEM108,RAB27B,SNCA,PRKCD,FNBP1L,ARHGAP12,XKR4	22/-
3_Member	GO Biological Processes	GO:0044057	regulation of system process	-6.01066	-2.22704	493,817,2911,3269,3358,4625,4856,5733,6804,8013,8912,27345,55800,56853,57465,66000	ATP2B4,CAMK2D,GRM1,HRH1,HTR2C,MYH7,CCN3,PTGER3,STX1A,NR4A3,CACNA1H,KCNMB4,SCN3B,CELF4,TBC1D24,TMEM108	16/560
3_Member	GO Biological Processes	GO:0031644	regulation of nervous system process	-4.85891	-1.69047	2911,3358,4856,6804,56853,57465,66000	GRM1,HTR2C,CCN3,STX1A,CELF4,TBC1D24,TMEM108	7/119
3_Member	GO Biological Processes	GO:0098815	modulation of excitatory postsynaptic potential	-3.52575	-0.862464	6804,56853,57465,66000	STX1A,CELF4,TBC1D24,TMEM108	4/49
3_Member	GO Biological Processes	GO:0048488	synaptic vesicle endocytosis	-3.36286	-0.758965	5874,6622,6804,57465	RAB27B,SNCA,STX1A,TBC1D24	4/54
3_Member	GO Biological Processes	GO:0140238	presynaptic endocytosis	-3.33227	-0.753483	5874,6622,6804,57465	RAB27B,SNCA,STX1A,TBC1D24	4/55
3_Member	GO Biological Processes	GO:0036465	synaptic vesicle recycling	-3.13404	-0.657127	5874,6622,6804,57465	RAB27B,SNCA,STX1A,TBC1D24	4/62
3_Member	GO Biological Processes	GO:0098657	import into cell	-2.5956	-0.364221	493,2911,5580,5874,6622,6804,8912,54874,57465,66000,94134,114786	ATP2B4,GRM1,PRKCD,RAB27B,SNCA,STX1A,CACNA1H,FNBP1L,TBC1D24,TMEM108,ARHGAP12,XKR4	12/708
3_Member	GO Biological Processes	GO:0006897	endocytosis	-2.11522	-0.0908353	5580,5874,6622,6804,54874,57465,66000,94134,114786	PRKCD,RAB27B,SNCA,STX1A,FNBP1L,TBC1D24,TMEM108,ARHGAP12,XKR4	9/522
4_Summary	Reactome Gene Sets	R-HSA-500792	GPCR ligand binding	-5.55278	-2.07636	2786,2911,3269,3358,5733,5734,6751,7480,8321,9890,56477,59345,64748,79948,817,1607,5580,2558,2560,2742,116443,493,8912	GNG4,GRM1,HRH1,HTR2C,PTGER3,PTGER4,SSTR1,WNT10B,FZD1,PLPPR4,CCL28,GNB4,PLPPR2,PLPPR3,CAMK2D,DGKB,PRKCD,GABRA5,GABRB1,GLRA2,GRIN3A,ATP2B4,CACNA1H	23/-
4_Member	Reactome Gene Sets	R-HSA-500792	GPCR ligand binding	-5.55278	-2.07636	2786,2911,3269,3358,5733,5734,6751,7480,8321,9890,56477,59345,64748,79948	GNG4,GRM1,HRH1,HTR2C,PTGER3,PTGER4,SSTR1,WNT10B,FZD1,PLPPR4,CCL28,GNB4,PLPPR2,PLPPR3	14/468
4_Member	Reactome Gene Sets	R-HSA-372790	Signaling by GPCR	-5.3266	-2.06318	817,1607,2786,2911,3269,3358,5580,5733,5734,6751,7480,8321,9890,56477,59345,64748,79948	CAMK2D,DGKB,GNG4,GRM1,HRH1,HTR2C,PRKCD,PTGER3,PTGER4,SSTR1,WNT10B,FZD1,PLPPR4,CCL28,GNB4,PLPPR2,PLPPR3	17/709
4_Member	KEGG Pathway	hsa04080	Neuroactive ligand-receptor interaction	-3.78721	-0.98113	2558,2560,2742,2911,3269,3358,5733,5734,6751,116443	GABRA5,GABRB1,GLRA2,GRM1,HRH1,HTR2C,PTGER3,PTGER4,SSTR1,GRIN3A	10/367
4_Member	KEGG Pathway	hsa04020	Calcium signaling pathway	-3.55996	-0.862464	493,817,2911,3269,3358,5733,8912,116443	ATP2B4,CAMK2D,GRM1,HRH1,HTR2C,PTGER3,CACNA1H,GRIN3A	8/253
4_Member	Reactome Gene Sets	R-HSA-373076	Class A/1 (Rhodopsin-like receptors)	-3.41623	-0.779269	3269,3358,5733,5734,6751,9890,56477,64748,79948	HRH1,HTR2C,PTGER3,PTGER4,SSTR1,PLPPR4,CCL28,PLPPR2,PLPPR3	9/335
4_Member	KEGG Pathway	hsa04750	Inflammatory mediator regulation of TRP channels	-3.32716	-0.753483	817,3269,3358,5580,5734	CAMK2D,HRH1,HTR2C,PRKCD,PTGER4	5/98
4_Member	Reactome Gene Sets	R-HSA-416476	G alpha (q) signalling events	-3.22987	-0.696685	1607,2786,2911,3269,3358,5580,59345	DGKB,GNG4,GRM1,HRH1,HTR2C,PRKCD,GNB4	7/217
4_Member	Reactome Gene Sets	R-HSA-388396	GPCR downstream signalling	-2.99476	-0.589753	817,1607,2786,2911,3269,3358,5580,5733,5734,6751,56477,59345	CAMK2D,DGKB,GNG4,GRM1,HRH1,HTR2C,PRKCD,PTGER3,PTGER4,SSTR1,CCL28,GNB4	12/634
4_Member	GO Biological Processes	GO:0007200	phospholipase C-activating G protein-coupled receptor signaling pathway	-2.43389	-0.305615	2911,3269,3358,5733	GRM1,HRH1,HTR2C,PTGER3	4/96
4_Member	GO Biological Processes	GO:0007187	G protein-coupled receptor signaling pathway, coupled to cyclic nucleotide second messenger	-2.22833	-0.171599	3269,3358,6751	HRH1,HTR2C,SSTR1	3/56
5_Summary	Reactome Gene Sets	R-HSA-112316	Neuronal System	-5.46665	-2.07636	817,2558,2560,2742,2786,2911,3738,3755,6804,9256,27345,59345,116443,3358,4129,63982	CAMK2D,GABRA5,GABRB1,GLRA2,GNG4,GRM1,KCNA3,KCNG1,STX1A,TSPOAP1,KCNMB4,GNB4,GRIN3A,HTR2C,MAOB,ANO3	16/-
5_Member	Reactome Gene Sets	R-HSA-112316	Neuronal System	-5.46665	-2.07636	817,2558,2560,2742,2786,2911,3738,3755,6804,9256,27345,59345,116443	CAMK2D,GABRA5,GABRB1,GLRA2,GNG4,GRM1,KCNA3,KCNG1,STX1A,TSPOAP1,KCNMB4,GNB4,GRIN3A	13/410
5_Member	Reactome Gene Sets	R-HSA-112315	Transmission across Chemical Synapses	-4.11349	-1.1669	817,2558,2560,2742,2786,6804,9256,59345,116443	CAMK2D,GABRA5,GABRB1,GLRA2,GNG4,STX1A,TSPOAP1,GNB4,GRIN3A	9/270
5_Member	Reactome Gene Sets	R-HSA-112314	Neurotransmitter receptors and postsynaptic signal transmission	-3.37689	-0.764752	817,2558,2560,2742,2786,59345,116443	CAMK2D,GABRA5,GABRB1,GLRA2,GNG4,GNB4,GRIN3A	7/205
5_Member	Reactome Gene Sets	R-HSA-977443	GABA receptor activation	-3.18804	-0.676022	2558,2560,2786,59345	GABRA5,GABRB1,GNG4,GNB4	4/60
5_Member	KEGG Pathway	hsa04726	Serotonergic synapse	-3.01184	-0.597226	2560,2786,3358,4129,59345	GABRB1,GNG4,HTR2C,MAOB,GNB4	5/115
5_Member	GO Biological Processes	GO:0099505	regulation of presynaptic membrane potential	-3.0086	-0.597226	2558,2560,27345	GABRA5,GABRB1,KCNMB4	3/30
5_Member	KEGG Pathway	hsa05033	Nicotine addiction	-2.64319	-0.39557	2558,2560,116443	GABRA5,GABRB1,GRIN3A	3/40
5_Member	KEGG Pathway	hsa04727	GABAergic synapse	-2.55227	-0.353864	2558,2560,2786,59345	GABRA5,GABRB1,GNG4,GNB4	4/89
5_Member	KEGG Pathway	hsa04723	Retrograde endocannabinoid signaling	-2.53039	-0.34382	2558,2560,2786,2911,59345	GABRA5,GABRB1,GNG4,GRM1,GNB4	5/148
5_Member	KEGG Pathway	hsa05032	Morphine addiction	-2.51739	-0.340173	2558,2560,2786,59345	GABRA5,GABRB1,GNG4,GNB4	4/91
5_Member	GO Biological Processes	GO:1902476	chloride transmembrane transport	-2.22449	-0.169994	2558,2560,2742,63982	GABRA5,GABRB1,GLRA2,ANO3	4/110
5_Member	GO Biological Processes	GO:0006821	chloride transport	-2.09313	-0.0749368	2558,2560,2742,63982	GABRA5,GABRB1,GLRA2,ANO3	4/120
6_Summary	GO Biological Processes	GO:0051489	regulation of filopodium assembly	-4.76648	-1.62607	1809,2823,5580,9750,54874,1272,8321,10154,55845,57465,220202,642273,6585,6622,7480,9636,51375,347902	DPYSL3,GPM6A,PRKCD,RIPOR2,FNBP1L,CNTN1,FZD1,PLXNC1,BRK1,TBC1D24,ATOH7,FAM110C,SLIT1,SNCA,WNT10B,ISG15,SNX7,AMIGO2	18/-
6_Member	GO Biological Processes	GO:0051489	regulation of filopodium assembly	-4.76648	-1.62607	1809,2823,5580,9750,54874	DPYSL3,GPM6A,PRKCD,RIPOR2,FNBP1L	5/49
6_Member	GO Biological Processes	GO:0051491	positive regulation of filopodium assembly	-4.31412	-1.29181	1809,2823,9750,54874	DPYSL3,GPM6A,RIPOR2,FNBP1L	4/31
6_Member	GO Biological Processes	GO:0031346	positive regulation of cell projection organization	-3.85485	-1.01137	1272,1809,2823,8321,9750,10154,54874,55845,57465,220202	CNTN1,DPYSL3,GPM6A,FZD1,RIPOR2,PLXNC1,FNBP1L,BRK1,TBC1D24,ATOH7	10/360
6_Member	GO Biological Processes	GO:0060491	regulation of cell projection assembly	-3.38961	-0.769352	1809,2823,5580,9750,54874,55845,642273	DPYSL3,GPM6A,PRKCD,RIPOR2,FNBP1L,BRK1,FAM110C	7/204
6_Member	GO Biological Processes	GO:0031344	regulation of cell projection organization	-3.28968	-0.737537	1272,1809,2823,5580,6585,8321,9750,10154,54874,55845,57465,220202,642273	CNTN1,DPYSL3,GPM6A,PRKCD,SLIT1,FZD1,RIPOR2,PLXNC1,FNBP1L,BRK1,TBC1D24,ATOH7,FAM110C	13/672
6_Member	GO Biological Processes	GO:0120034	positive regulation of plasma membrane bounded cell projection assembly	-3.08099	-0.639553	1809,2823,9750,54874,55845	DPYSL3,GPM6A,RIPOR2,FNBP1L,BRK1	5/111
6_Member	GO Biological Processes	GO:0120035	regulation of plasma membrane bounded cell projection organization	-2.86929	-0.520395	1272,1809,2823,5580,6585,8321,9750,10154,54874,55845,57465,220202	CNTN1,DPYSL3,GPM6A,PRKCD,SLIT1,FZD1,RIPOR2,PLXNC1,FNBP1L,BRK1,TBC1D24,ATOH7	12/656
6_Member	GO Biological Processes	GO:0044089	positive regulation of cellular component biogenesis	-2.70265	-0.418817	1809,2823,6622,7480,9636,9750,51375,54874,55845,347902	DPYSL3,GPM6A,SNCA,WNT10B,ISG15,RIPOR2,SNX7,FNBP1L,BRK1,AMIGO2	10/508
6_Member	GO Biological Processes	GO:0120032	regulation of plasma membrane bounded cell projection assembly	-2.65836	-0.400191	1809,2823,5580,9750,54874,55845	DPYSL3,GPM6A,PRKCD,RIPOR2,FNBP1L,BRK1	6/202
7_Summary	GO Biological Processes	GO:0098660	inorganic ion transmembrane transport	-4.61016	-1.49929	493,2558,2560,2742,2823,3358,3738,3755,7991,8912,9215,27345,55800,63982,116443,130497	ATP2B4,GABRA5,GABRB1,GLRA2,GPM6A,HTR2C,KCNA3,KCNG1,TUSC3,CACNA1H,LARGE1,KCNMB4,SCN3B,ANO3,GRIN3A,OSR1	16/-
7_Member	GO Biological Processes	GO:0098660	inorganic ion transmembrane transport	-4.61016	-1.49929	493,2558,2560,2742,2823,3358,3738,3755,7991,8912,9215,27345,55800,63982,116443,130497	ATP2B4,GABRA5,GABRB1,GLRA2,GPM6A,HTR2C,KCNA3,KCNG1,TUSC3,CACNA1H,LARGE1,KCNMB4,SCN3B,ANO3,GRIN3A,OSR1	16/724
7_Member	GO Biological Processes	GO:0098662	inorganic cation transmembrane transport	-3.03007	-0.599353	493,2823,3358,3738,3755,7991,8912,9215,27345,55800,116443,130497	ATP2B4,GPM6A,HTR2C,KCNA3,KCNG1,TUSC3,CACNA1H,LARGE1,KCNMB4,SCN3B,GRIN3A,OSR1	12/628
7_Member	GO Biological Processes	GO:0030001	metal ion transport	-2.9831	-0.583054	493,2823,3358,3738,3755,7991,8912,9215,27345,55800,116443,130497	ATP2B4,GPM6A,HTR2C,KCNA3,KCNG1,TUSC3,CACNA1H,LARGE1,KCNMB4,SCN3B,GRIN3A,OSR1	12/636
7_Member	GO Biological Processes	GO:0098655	monoatomic cation transmembrane transport	-2.93697	-0.55148	493,2823,3358,3738,3755,7991,8912,9215,27345,55800,116443,130497	ATP2B4,GPM6A,HTR2C,KCNA3,KCNG1,TUSC3,CACNA1H,LARGE1,KCNMB4,SCN3B,GRIN3A,OSR1	12/644
7_Member	GO Biological Processes	GO:0006812	monoatomic cation transport	-2.25844	-0.19037	493,2823,3358,3738,3755,7991,8912,9215,27345,55800,116443,130497	ATP2B4,GPM6A,HTR2C,KCNA3,KCNG1,TUSC3,CACNA1H,LARGE1,KCNMB4,SCN3B,GRIN3A,OSR1	12/781
8_Summary	GO Biological Processes	GO:0007420	brain development	-4.58855	-1.49929	493,1272,1767,3738,4129,6585,6751,7026,8321,8704,9215,59345,66000,139411,340719,347902	ATP2B4,CNTN1,DNAH5,KCNA3,MAOB,SLIT1,SSTR1,NR2F2,FZD1,B4GALT2,LARGE1,GNB4,TMEM108,PTCHD1,NANOS1,AMIGO2	16/-
8_Member	GO Biological Processes	GO:0007420	brain development	-4.58855	-1.49929	493,1272,1767,3738,4129,6585,6751,7026,8321,8704,9215,59345,66000,139411,340719,347902	ATP2B4,CNTN1,DNAH5,KCNA3,MAOB,SLIT1,SSTR1,NR2F2,FZD1,B4GALT2,LARGE1,GNB4,TMEM108,PTCHD1,NANOS1,AMIGO2	16/727
8_Member	GO Biological Processes	GO:0060322	head development	-4.24538	-1.26258	493,1272,1767,3738,4129,6585,6751,7026,8321,8704,9215,59345,66000,139411,340719,347902	ATP2B4,CNTN1,DNAH5,KCNA3,MAOB,SLIT1,SSTR1,NR2F2,FZD1,B4GALT2,LARGE1,GNB4,TMEM108,PTCHD1,NANOS1,AMIGO2	16/777
8_Member	GO Biological Processes	GO:0030900	forebrain development	-2.82056	-0.484634	493,1767,3738,6585,6751,7026,9215,66000,139411	ATP2B4,DNAH5,KCNA3,SLIT1,SSTR1,NR2F2,LARGE1,TMEM108,PTCHD1	9/407
9_Summary	GO Biological Processes	GO:0002686	negative regulation of leukocyte migration	-4.51917	-1.4534	4856,5734,9750,56477,90865,493,1809,5801,6585,7026,430,3598,9636,151176,2161,5580,116443	CCN3,PTGER4,RIPOR2,CCL28,IL33,ATP2B4,DPYSL3,PTPRR,SLIT1,NR2F2,ASCL2,IL13RA2,ISG15,ERFE,F12,PRKCD,GRIN3A	17/-
9_Member	GO Biological Processes	GO:0002686	negative regulation of leukocyte migration	-4.51917	-1.4534	4856,5734,9750,56477,90865	CCN3,PTGER4,RIPOR2,CCL28,IL33	5/55
9_Member	GO Biological Processes	GO:0040013	negative regulation of locomotion	-3.25229	-0.707098	493,1809,4856,5734,5801,6585,7026,9750,56477,90865	ATP2B4,DPYSL3,CCN3,PTGER4,PTPRR,SLIT1,NR2F2,RIPOR2,CCL28,IL33	10/429
9_Member	GO Biological Processes	GO:0030336	negative regulation of cell migration	-3.03458	-0.599353	493,1809,4856,5734,5801,7026,9750,56477,90865	ATP2B4,DPYSL3,CCN3,PTGER4,PTPRR,NR2F2,RIPOR2,CCL28,IL33	9/379
9_Member	GO Biological Processes	GO:2000146	negative regulation of cell motility	-2.91743	-0.546024	493,1809,4856,5734,5801,7026,9750,56477,90865	ATP2B4,DPYSL3,CCN3,PTGER4,PTPRR,NR2F2,RIPOR2,CCL28,IL33	9/394
9_Member	GO Biological Processes	GO:0002691	regulation of cellular extravasation	-2.58216	-0.364221	5734,9750,56477	PTGER4,RIPOR2,CCL28	3/42
9_Member	GO Biological Processes	GO:0002685	regulation of leukocyte migration	-2.38098	-0.273907	430,4856,5734,9750,56477,90865	ASCL2,CCN3,PTGER4,RIPOR2,CCL28,IL33	6/230
9_Member	GO Biological Processes	GO:0002683	negative regulation of immune system process	-2.12556	-0.0967106	430,3598,4856,5734,9636,9750,56477,90865,151176	ASCL2,IL13RA2,CCN3,PTGER4,ISG15,RIPOR2,CCL28,IL33,ERFE	9/520
9_Member	GO Biological Processes	GO:0032102	negative regulation of response to external stimulus	-2.00725	-0.0206584	2161,4856,5580,5734,6585,9636,90865,116443	F12,CCN3,PRKCD,PTGER4,SLIT1,ISG15,IL33,GRIN3A	8/450
10_Summary	GO Biological Processes	GO:0007018	microtubule-based movement	-4.25659	-1.26258	493,1767,3796,5874,23046,51668,66000,79645,127602,161582,221421,27077,54874,196383	ATP2B4,DNAH5,KIF2A,RAB27B,KIF21B,IFT25,TMEM108,CLXN,DNAH14,DNAAF4,RSPH9,B9D1,FNBP1L,RILPL2	14/-
10_Member	GO Biological Processes	GO:0007018	microtubule-based movement	-4.25659	-1.26258	493,1767,3796,5874,23046,51668,66000,79645,127602,161582,221421	ATP2B4,DNAH5,KIF2A,RAB27B,KIF21B,IFT25,TMEM108,CLXN,DNAH14,DNAAF4,RSPH9	11/389
10_Member	GO Biological Processes	GO:0036158	outer dynein arm assembly	-3.2984	-0.737537	1767,79645,161582	DNAH5,CLXN,DNAAF4	3/24
10_Member	GO Biological Processes	GO:0003341	cilium movement	-2.91174	-0.544931	493,1767,79645,127602,161582,221421	ATP2B4,DNAH5,CLXN,DNAH14,DNAAF4,RSPH9	6/180
10_Member	GO Biological Processes	GO:0060271	cilium assembly	-2.78503	-0.473295	1767,27077,51668,54874,79645,161582,196383,221421	DNAH5,B9D1,IFT25,FNBP1L,CLXN,DNAAF4,RILPL2,RSPH9	8/333
10_Member	GO Biological Processes	GO:0070286	axonemal dynein complex assembly	-2.64319	-0.39557	1767,79645,161582	DNAH5,CLXN,DNAAF4	3/40
10_Member	GO Biological Processes	GO:0044782	cilium organization	-2.53205	-0.34382	1767,27077,51668,54874,79645,161582,196383,221421	DNAH5,B9D1,IFT25,FNBP1L,CLXN,DNAAF4,RILPL2,RSPH9	8/366
10_Member	GO Biological Processes	GO:0035082	axoneme assembly	-2.43389	-0.305615	1767,79645,161582,221421	DNAH5,CLXN,DNAAF4,RSPH9	4/96
10_Member	GO Biological Processes	GO:0120031	plasma membrane bounded cell projection assembly	-2.13073	-0.0979548	1767,27077,51668,54874,79645,161582,196383,221421	DNAH5,B9D1,IFT25,FNBP1L,CLXN,DNAAF4,RILPL2,RSPH9	8/428
10_Member	GO Biological Processes	GO:0030031	cell projection assembly	-2.05671	-0.0506361	1767,27077,51668,54874,79645,161582,196383,221421	DNAH5,B9D1,IFT25,FNBP1L,CLXN,DNAAF4,RILPL2,RSPH9	8/441
10_Member	GO Biological Processes	GO:0001578	microtubule bundle formation	-2.03222	-0.0350558	1767,79645,161582,221421	DNAH5,CLXN,DNAAF4,RSPH9	4/125
11_Summary	GO Biological Processes	GO:0051046	regulation of secretion	-4.18963	-1.22531	3358,3598,4129,4602,4856,5733,5874,5950,6622,6804,8938,11069,27345,51760,8013,54536,79158	HTR2C,IL13RA2,MAOB,MYB,CCN3,PTGER3,RAB27B,RBP4,SNCA,STX1A,BAIAP3,RAPGEF4,KCNMB4,SYT17,NR4A3,EXOC6,GNPTAB	17/-
11_Member	GO Biological Processes	GO:0051046	regulation of secretion	-4.18963	-1.22531	3358,3598,4129,4602,4856,5733,5874,5950,6622,6804,8938,11069,27345,51760	HTR2C,IL13RA2,MAOB,MYB,CCN3,PTGER3,RAB27B,RBP4,SNCA,STX1A,BAIAP3,RAPGEF4,KCNMB4,SYT17	14/621
11_Member	GO Biological Processes	GO:1903530	regulation of secretion by cell	-4.00001	-1.11267	3358,3598,4129,4602,4856,5874,5950,6622,6804,8938,11069,27345,51760	HTR2C,IL13RA2,MAOB,MYB,CCN3,RAB27B,RBP4,SNCA,STX1A,BAIAP3,RAPGEF4,KCNMB4,SYT17	13/567
11_Member	GO Biological Processes	GO:0006887	exocytosis	-3.76436	-0.98113	5874,6622,6804,8013,8938,11069,51760,54536	RAB27B,SNCA,STX1A,NR4A3,BAIAP3,RAPGEF4,SYT17,EXOC6	8/236
11_Member	GO Biological Processes	GO:0001956	positive regulation of neurotransmitter secretion	-3.75746	-0.98113	6622,6804,8938	SNCA,STX1A,BAIAP3	3/17
11_Member	GO Biological Processes	GO:0017157	regulation of exocytosis	-3.60385	-0.892789	3598,5874,6622,6804,8938,11069,51760	IL13RA2,RAB27B,SNCA,STX1A,BAIAP3,RAPGEF4,SYT17	7/188
11_Member	GO Biological Processes	GO:0051590	positive regulation of neurotransmitter transport	-3.3543	-0.758965	6622,6804,8938	SNCA,STX1A,BAIAP3	3/23
11_Member	GO Biological Processes	GO:0046883	regulation of hormone secretion	-2.83249	-0.48796	3358,4602,4856,5950,6804,8938,11069	HTR2C,MYB,CCN3,RBP4,STX1A,BAIAP3,RAPGEF4	7/254
11_Member	GO Biological Processes	GO:0032940	secretion by cell	-2.7844	-0.473295	5874,6622,6804,8013,8938,11069,51760,54536,79158	RAB27B,SNCA,STX1A,NR4A3,BAIAP3,RAPGEF4,SYT17,EXOC6,GNPTAB	9/412
11_Member	GO Biological Processes	GO:0090276	regulation of peptide hormone secretion	-2.7129	-0.421448	3358,4856,5950,6804,8938,11069	HTR2C,CCN3,RBP4,STX1A,BAIAP3,RAPGEF4	6/197
11_Member	GO Biological Processes	GO:0046928	regulation of neurotransmitter secretion	-2.68177	-0.403632	6622,6804,8938,27345	SNCA,STX1A,BAIAP3,KCNMB4	4/82
11_Member	GO Biological Processes	GO:0002791	regulation of peptide secretion	-2.67998	-0.403632	3358,4856,5950,6804,8938,11069	HTR2C,CCN3,RBP4,STX1A,BAIAP3,RAPGEF4	6/200
11_Member	GO Biological Processes	GO:0017158	regulation of calcium ion-dependent exocytosis	-2.67497	-0.403551	6804,8938,51760	STX1A,BAIAP3,SYT17	3/39
11_Member	GO Biological Processes	GO:0090087	regulation of peptide transport	-2.65836	-0.400191	3358,4856,5950,6804,8938,11069	HTR2C,CCN3,RBP4,STX1A,BAIAP3,RAPGEF4	6/202
11_Member	GO Biological Processes	GO:0045055	regulated exocytosis	-2.58165	-0.364221	6622,6804,8013,11069,51760	SNCA,STX1A,NR4A3,RAPGEF4,SYT17	5/144
11_Member	GO Biological Processes	GO:1903532	positive regulation of secretion by cell	-2.50986	-0.336935	4602,5874,5950,6622,6804,8938,11069	MYB,RAB27B,RBP4,SNCA,STX1A,BAIAP3,RAPGEF4	7/290
11_Member	GO Biological Processes	GO:0017156	calcium-ion regulated exocytosis	-2.41661	-0.302528	6804,11069,51760	STX1A,RAPGEF4,SYT17	3/48
11_Member	GO Biological Processes	GO:0051588	regulation of neurotransmitter transport	-2.38616	-0.27463	6622,6804,8938,27345	SNCA,STX1A,BAIAP3,KCNMB4	4/99
11_Member	GO Biological Processes	GO:0140352	export from cell	-2.38039	-0.273907	5874,6622,6804,8013,8938,11069,51760,54536,79158	RAB27B,SNCA,STX1A,NR4A3,BAIAP3,RAPGEF4,SYT17,EXOC6,GNPTAB	9/474
11_Member	GO Biological Processes	GO:0051047	positive regulation of secretion	-2.33702	-0.245343	4602,5874,5950,6622,6804,8938,11069	MYB,RAB27B,RBP4,SNCA,STX1A,BAIAP3,RAPGEF4	7/312
11_Member	GO Biological Processes	GO:0050796	regulation of insulin secretion	-2.30771	-0.223255	4856,5950,6804,8938,11069	CCN3,RBP4,STX1A,BAIAP3,RAPGEF4	5/167
11_Member	GO Biological Processes	GO:0050433	regulation of catecholamine secretion	-2.25017	-0.184395	6622,6804,51760	SNCA,STX1A,SYT17	3/55
11_Member	GO Biological Processes	GO:0046903	secretion	-2.07948	-0.0673902	5874,6622,6804,8013,8938,11069,51760,54536,79158	RAB27B,SNCA,STX1A,NR4A3,BAIAP3,RAPGEF4,SYT17,EXOC6,GNPTAB	9/529
11_Member	GO Biological Processes	GO:1903305	regulation of regulated secretory pathway	-2.03222	-0.0350558	3598,6804,8938,51760	IL13RA2,STX1A,BAIAP3,SYT17	4/125
12_Summary	GO Biological Processes	GO:0050808	synapse organization	-4.0893	-1.15975	1501,2558,2823,6622,8321,9215,9362,10160,66000,389941,6585,10154,347902,5786	CTNND2,GABRA5,GPM6A,SNCA,FZD1,LARGE1,CPNE6,FARP1,TMEM108,C1QL3,SLIT1,PLXNC1,AMIGO2,PTPRA	14/-
12_Member	GO Biological Processes	GO:0050808	synapse organization	-4.0893	-1.15975	1501,2558,2823,6622,8321,9215,9362,10160,66000,389941	CTNND2,GABRA5,GPM6A,SNCA,FZD1,LARGE1,CPNE6,FARP1,TMEM108,C1QL3	10/337
12_Member	GO Biological Processes	GO:0007416	synapse assembly	-3.9072	-1.03979	2558,2823,8321,9215,10160,389941	GABRA5,GPM6A,FZD1,LARGE1,FARP1,C1QL3	6/117
12_Member	GO Biological Processes	GO:0050807	regulation of synapse organization	-3.67809	-0.924626	2823,6585,6622,8321,10154,10160,347902,389941	GPM6A,SLIT1,SNCA,FZD1,PLXNC1,FARP1,AMIGO2,C1QL3	8/243
12_Member	GO Biological Processes	GO:0050803	regulation of synapse structure or activity	-3.60652	-0.892789	2823,6585,6622,8321,10154,10160,347902,389941	GPM6A,SLIT1,SNCA,FZD1,PLXNC1,FARP1,AMIGO2,C1QL3	8/249
12_Member	GO Biological Processes	GO:0099173	postsynapse organization	-3.13477	-0.657127	1501,9362,10160,66000,389941	CTNND2,CPNE6,FARP1,TMEM108,C1QL3	5/108
12_Member	GO Biological Processes	GO:0051963	regulation of synapse assembly	-3.01184	-0.597226	6585,6622,8321,10160,347902	SLIT1,SNCA,FZD1,FARP1,AMIGO2	5/115
12_Member	GO Biological Processes	GO:0099174	regulation of presynapse organization	-2.81164	-0.484139	6622,8321,10160	SNCA,FZD1,FARP1	3/35
12_Member	GO Biological Processes	GO:1905606	regulation of presynapse assembly	-2.81164	-0.484139	6622,8321,10160	SNCA,FZD1,FARP1	3/35
12_Member	GO Biological Processes	GO:0034330	cell junction organization	-2.55268	-0.353864	1501,2558,2823,6622,8321,9215,9362,10160,66000,389941	CTNND2,GABRA5,GPM6A,SNCA,FZD1,LARGE1,CPNE6,FARP1,TMEM108,C1QL3	10/533
12_Member	GO Biological Processes	GO:1901888	regulation of cell junction assembly	-2.524	-0.34382	5786,6585,6622,8321,10160,347902	PTPRA,SLIT1,SNCA,FZD1,FARP1,AMIGO2	6/215
13_Summary	Reactome Gene Sets	R-HSA-419408	Lysosphingolipid and LPA receptors	-4.02258	-1.11267	9890,64748,79948	PLPPR4,PLPPR2,PLPPR3	3/-
13_Member	Reactome Gene Sets	R-HSA-419408	Lysosphingolipid and LPA receptors	-4.02258	-1.11267	9890,64748,79948	PLPPR4,PLPPR2,PLPPR3	3/14
14_Summary	GO Biological Processes	GO:0043009	chordate embryonic development	-3.9948	-1.11267	430,4082,5801,5950,7026,8321,27077,55845,55897,55959,56853,57718,64131,130497	ASCL2,MARCKS,PTPRR,RBP4,NR2F2,FZD1,B9D1,BRK1,MESP1,SULF2,CELF4,PPP4R4,XYLT1,OSR1	14/-
14_Member	GO Biological Processes	GO:0043009	chordate embryonic development	-3.9948	-1.11267	430,4082,5801,5950,7026,8321,27077,55845,55897,55959,56853,57718,64131,130497	ASCL2,MARCKS,PTPRR,RBP4,NR2F2,FZD1,B9D1,BRK1,MESP1,SULF2,CELF4,PPP4R4,XYLT1,OSR1	14/648
14_Member	GO Biological Processes	GO:0009792	embryo development ending in birth or egg hatching	-3.85075	-1.01137	430,4082,5801,5950,7026,8321,27077,55845,55897,55959,56853,57718,64131,130497	ASCL2,MARCKS,PTPRR,RBP4,NR2F2,FZD1,B9D1,BRK1,MESP1,SULF2,CELF4,PPP4R4,XYLT1,OSR1	14/669
15_Summary	Reactome Gene Sets	R-HSA-422356	Regulation of insulin secretion	-3.78885	-0.98113	2786,4082,6804,11069,59345,493,1607,1675,2161,3796,4602,5580,5874,23046,27345,3738,3755,817,5569,7480,8321,8912,5733,6751,56477	GNG4,MARCKS,STX1A,RAPGEF4,GNB4,ATP2B4,DGKB,CFD,F12,KIF2A,MYB,PRKCD,RAB27B,KIF21B,KCNMB4,KCNA3,KCNG1,CAMK2D,PKIA,WNT10B,FZD1,CACNA1H,PTGER3,SSTR1,CCL28	25/-
15_Member	Reactome Gene Sets	R-HSA-422356	Regulation of insulin secretion	-3.78885	-0.98113	2786,4082,6804,11069,59345	GNG4,MARCKS,STX1A,RAPGEF4,GNB4	5/78
15_Member	Reactome Gene Sets	R-HSA-109582	Hemostasis	-3.61405	-0.892789	493,1607,1675,2161,2786,3796,4602,5580,5874,11069,23046,27345,59345	ATP2B4,DGKB,CFD,F12,GNG4,KIF2A,MYB,PRKCD,RAB27B,RAPGEF4,KIF21B,KCNMB4,GNB4	13/621
15_Member	Reactome Gene Sets	R-HSA-1296071	Potassium Channels	-3.2283	-0.696685	2786,3738,3755,27345,59345	GNG4,KCNA3,KCNG1,KCNMB4,GNB4	5/103
15_Member	Reactome Gene Sets	R-HSA-163685	Integration of energy metabolism	-3.13477	-0.657127	2786,4082,6804,11069,59345	GNG4,MARCKS,STX1A,RAPGEF4,GNB4	5/108
15_Member	Reactome Gene Sets	R-HSA-76002	Platelet activation, signaling and aggregation	-2.74662	-0.443486	1607,1675,2786,5580,5874,11069,59345	DGKB,CFD,GNG4,PRKCD,RAB27B,RAPGEF4,GNB4	7/263
15_Member	Reactome Gene Sets	R-HSA-381676	Glucagon-like Peptide-1 (GLP1) regulates insulin secretion	-2.58216	-0.364221	2786,11069,59345	GNG4,RAPGEF4,GNB4	3/42
15_Member	Reactome Gene Sets	R-HSA-418346	Platelet homeostasis	-2.57004	-0.355847	493,2786,27345,59345	ATP2B4,GNG4,KCNMB4,GNB4	4/88
15_Member	Reactome Gene Sets	R-HSA-111885	Opioid Signalling	-2.50027	-0.33472	817,2786,5580,59345	CAMK2D,GNG4,PRKCD,GNB4	4/92
15_Member	WikiPathways	WP536	Calcium regulation in cardiac cells	-2.48075	-0.323745	817,2786,5569,5580,59345	CAMK2D,GNG4,PKIA,PRKCD,GNB4	5/152
15_Member	Reactome Gene Sets	R-HSA-373080	Class B/2 (Secretin family receptors)	-2.45019	-0.309777	2786,7480,8321,59345	GNG4,WNT10B,FZD1,GNB4	4/95
15_Member	WikiPathways	WP289	Myometrial relaxation and contraction pathways	-2.43266	-0.305615	817,2786,5569,5580,59345	CAMK2D,GNG4,PKIA,PRKCD,GNB4	5/156
15_Member	KEGG Pathway	hsa04713	Circadian entrainment	-2.4178	-0.302528	817,2786,8912,59345	CAMK2D,GNG4,CACNA1H,GNB4	4/97
15_Member	Reactome Gene Sets	R-HSA-418597	G alpha (z) signalling events	-2.41661	-0.302528	2786,5580,59345	GNG4,PRKCD,GNB4	3/48
15_Member	Reactome Gene Sets	R-HSA-418594	G alpha (i) signalling events	-2.29264	-0.212926	817,2786,5580,5733,6751,56477,59345	CAMK2D,GNG4,PRKCD,PTGER3,SSTR1,CCL28,GNB4	7/318
16_Summary	GO Biological Processes	GO:0010035	response to inorganic substance	-3.72025	-0.955505	493,817,2742,4129,4602,5580,6622,8912,9362,27132,27345,51760,9215	ATP2B4,CAMK2D,GLRA2,MAOB,MYB,PRKCD,SNCA,CACNA1H,CPNE6,CPNE7,KCNMB4,SYT17,LARGE1	13/-
16_Member	GO Biological Processes	GO:0010035	response to inorganic substance	-3.72025	-0.955505	493,817,2742,4129,4602,5580,6622,8912,9362,27132,27345,51760	ATP2B4,CAMK2D,GLRA2,MAOB,MYB,PRKCD,SNCA,CACNA1H,CPNE6,CPNE7,KCNMB4,SYT17	12/525
16_Member	GO Biological Processes	GO:0071248	cellular response to metal ion	-3.44124	-0.795677	817,2742,6622,8912,9362,27132,51760	CAMK2D,GLRA2,SNCA,CACNA1H,CPNE6,CPNE7,SYT17	7/200
16_Member	GO Biological Processes	GO:1902075	cellular response to salt	-3.2899	-0.737537	493,817,8912,9215,9362,27132,51760	ATP2B4,CAMK2D,CACNA1H,LARGE1,CPNE6,CPNE7,SYT17	7/212
16_Member	GO Biological Processes	GO:0010038	response to metal ion	-3.19199	-0.676022	817,2742,4129,6622,8912,9362,27132,27345,51760	CAMK2D,GLRA2,MAOB,SNCA,CACNA1H,CPNE6,CPNE7,KCNMB4,SYT17	9/360
16_Member	GO Biological Processes	GO:0071241	cellular response to inorganic substance	-3.09239	-0.639553	817,2742,6622,8912,9362,27132,51760	CAMK2D,GLRA2,SNCA,CACNA1H,CPNE6,CPNE7,SYT17	7/229
16_Member	GO Biological Processes	GO:0071277	cellular response to calcium ion	-2.58805	-0.364221	817,9362,27132,51760	CAMK2D,CPNE6,CPNE7,SYT17	4/87
16_Member	GO Biological Processes	GO:0051592	response to calcium ion	-2.55581	-0.353864	817,9362,27132,27345,51760	CAMK2D,CPNE6,CPNE7,KCNMB4,SYT17	5/146
16_Member	GO Biological Processes	GO:1902074	response to salt	-2.4337	-0.305615	493,817,8912,9215,9362,27132,27345,51760	ATP2B4,CAMK2D,CACNA1H,LARGE1,CPNE6,CPNE7,KCNMB4,SYT17	8/380
17_Summary	KEGG Pathway	hsa05034	Alcoholism	-3.60385	-0.892789	2786,4129,5569,55315,59345,85236,116443,9215	GNG4,MAOB,PKIA,SLC29A3,GNB4,H2BC12,GRIN3A,LARGE1	8/-
17_Member	KEGG Pathway	hsa05034	Alcoholism	-3.60385	-0.892789	2786,4129,5569,55315,59345,85236,116443	GNG4,MAOB,PKIA,SLC29A3,GNB4,H2BC12,GRIN3A	7/188
17_Member	GO Biological Processes	GO:0048857	neural nucleus development	-2.01345	-0.0230255	4129,9215,59345	MAOB,LARGE1,GNB4	3/67
18_Summary	GO Biological Processes	GO:0021675	nerve development	-3.34762	-0.758965	2558,3738,9215,55959,220202,3358,1272,2911,6622,8704,3269,7991,139411,161582	GABRA5,KCNA3,LARGE1,SULF2,ATOH7,HTR2C,CNTN1,GRM1,SNCA,B4GALT2,HRH1,TUSC3,PTCHD1,DNAAF4	14/-
18_Member	GO Biological Processes	GO:0021675	nerve development	-3.34762	-0.758965	2558,3738,9215,55959,220202	GABRA5,KCNA3,LARGE1,SULF2,ATOH7	5/97
18_Member	GO Biological Processes	GO:0001662	behavioral fear response	-2.92582	-0.549769	2558,3358,9215	GABRA5,HTR2C,LARGE1	3/32
18_Member	GO Biological Processes	GO:0002209	behavioral defense response	-2.88651	-0.533202	2558,3358,9215	GABRA5,HTR2C,LARGE1	3/33
18_Member	GO Biological Processes	GO:0042596	fear response	-2.74129	-0.44208	2558,3358,9215	GABRA5,HTR2C,LARGE1	3/37
18_Member	GO Biological Processes	GO:0007626	locomotory behavior	-2.72401	-0.428699	1272,2911,3358,6622,8704,9215	CNTN1,GRM1,HTR2C,SNCA,B4GALT2,LARGE1	6/196
18_Member	GO Biological Processes	GO:0050890	cognition	-2.27809	-0.203072	2558,3269,7991,8704,9215,139411,161582	GABRA5,HRH1,TUSC3,B4GALT2,LARGE1,PTCHD1,DNAAF4	7/320
18_Member	GO Biological Processes	GO:0007610	behavior	-2.11945	-0.0929821	1272,2558,2911,3269,3358,6622,8704,9215,139411,161582	CNTN1,GABRA5,GRM1,HRH1,HTR2C,SNCA,B4GALT2,LARGE1,PTCHD1,DNAAF4	10/616
18_Member	GO Biological Processes	GO:0007613	memory	-2.04417	-0.0420584	3269,8704,9215,139411	HRH1,B4GALT2,LARGE1,PTCHD1	4/124
19_Summary	GO Biological Processes	GO:0071868	cellular response to monoamine stimulus	-3.16079	-0.661363	493,6622,8013,51617,2560,2742,3269,5580,5786,7480,9215,2786,54550,115207,55509,90865	ATP2B4,SNCA,NR4A3,NSG2,GABRB1,GLRA2,HRH1,PRKCD,PTPRA,WNT10B,LARGE1,GNG4,NECAB2,KCTD12,BATF3,IL33	16/-
19_Member	GO Biological Processes	GO:0071868	cellular response to monoamine stimulus	-3.16079	-0.661363	493,6622,8013,51617	ATP2B4,SNCA,NR4A3,NSG2	4/61
19_Member	GO Biological Processes	GO:0071870	cellular response to catecholamine stimulus	-3.16079	-0.661363	493,6622,8013,51617	ATP2B4,SNCA,NR4A3,NSG2	4/61
19_Member	GO Biological Processes	GO:0071867	response to monoamine	-3.08193	-0.639553	493,6622,8013,51617	ATP2B4,SNCA,NR4A3,NSG2	4/64
19_Member	GO Biological Processes	GO:0071869	response to catecholamine	-3.08193	-0.639553	493,6622,8013,51617	ATP2B4,SNCA,NR4A3,NSG2	4/64
19_Member	GO Biological Processes	GO:0071417	cellular response to organonitrogen compound	-2.70789	-0.420265	493,2560,2742,3269,5580,5786,6622,7480,8013,9215,51617	ATP2B4,GABRB1,GLRA2,HRH1,PRKCD,PTPRA,SNCA,WNT10B,NR4A3,LARGE1,NSG2	11/595
19_Member	GO Biological Processes	GO:0008277	regulation of G protein-coupled receptor signaling pathway	-2.66179	-0.400191	493,2786,6622,54550,115207	ATP2B4,GNG4,SNCA,NECAB2,KCTD12	5/138
19_Member	GO Biological Processes	GO:1901699	cellular response to nitrogen compound	-2.5073	-0.336935	493,2560,2742,3269,5580,5786,6622,7480,8013,9215,51617	ATP2B4,GABRB1,GLRA2,HRH1,PRKCD,PTPRA,SNCA,WNT10B,NR4A3,LARGE1,NSG2	11/632
19_Member	GO Biological Processes	GO:0002274	myeloid leukocyte activation	-2.48075	-0.323745	5580,6622,8013,55509,90865	PRKCD,SNCA,NR4A3,BATF3,IL33	5/152
19_Member	GO Biological Processes	GO:0150076	neuroinflammatory response	-2.36644	-0.264952	6622,9215,90865	SNCA,LARGE1,IL33	3/50
20_Summary	GO Biological Processes	GO:0030029	actin filament-based process	-3.1266	-0.657127	817,1809,4082,4625,9168,9362,10160,54874,55800,55845,84221,94134	CAMK2D,DPYSL3,MARCKS,MYH7,TMSB10,CPNE6,FARP1,FNBP1L,SCN3B,BRK1,SPATC1L,ARHGAP12	12/-
20_Member	GO Biological Processes	GO:0030029	actin filament-based process	-3.1266	-0.657127	817,1809,4082,4625,9168,9362,10160,54874,55800,55845,84221,94134	CAMK2D,DPYSL3,MARCKS,MYH7,TMSB10,CPNE6,FARP1,FNBP1L,SCN3B,BRK1,SPATC1L,ARHGAP12	12/612
20_Member	GO Biological Processes	GO:0030036	actin cytoskeleton organization	-2.01492	-0.0230255	1809,4082,4625,9168,9362,10160,55845,84221,94134	DPYSL3,MARCKS,MYH7,TMSB10,CPNE6,FARP1,BRK1,SPATC1L,ARHGAP12	9/542
