# Supplementary material for: Gene expression and brain imaging association study reveals gene signatures in major depressive disorder
Source: Brain Commun. 2024 Aug 13;6(4):fcae258. doi: 10.1093/braincomms/fcae258 (PMC11342243; doi:10.1093/braincomms/fcae258)
Supplement: fcae258_Supplementary_Data [file fcae258_supplementary_data.zip › Supplementary_Table_11.xlsx]

## Sheet: MDD genes
t-value in class 1	DFC	VFC	S1C	STC	MFC	HIP	M1C	V1C	IPC	A1C	ITC	AMY	OFC	STR	CBC	MD
1	-5.80347	-5.36154	-5.3399	-5.72467	-6.15102	-5.19087	-4.47087	-5.19109	-5.20601	-5.6637	-6.18533	-5.95254	-6.50652	-3.94505	NaN	-1.16392
2	-5.27912	-4.83784	-3.34506	-4.51147	-4.56068	-5.63208	-3.79976	-4.0355	-4.03883	-4.69095	-5.03332	-5.27323	-3.76946	-2.34695	-0.585854	-1.61921
3	-4.91969	-4.95578	-2.76157	-3.79285	-4.65777	-5.07127	-3.86186	-3.09494	-3.84864	-3.77134	-5.45773	-4.84316	-5.05327	-3.36664	0.873899	-0.969195
4	0.423687	0.892286	2.62336	1.30073	0.69587	0.0954766	2.08574	4.08391	1.28945	2.38245	-0.54146	2.64162	-0.89808	1.33788	5.94781	6.35251
5	3.25114	2.01257	4.09133	1.44705	1.43457	2.69219	0.161168	7.22076	2.2795	4.54063	1.88071	1.234	1.5113	2.29828	9.61631	6.4472
6	-0.796053	2.46409	2.97208	1.92288	-0.709886	1.90411	2.52989	13.0523	1.33214	3.27934	-0.203541	0.0842389	1.73786	-0.0843477	9.54997	7.47503
7	6.30446	8.194	15.0059	8.89232	3.85601	2.48409	10.7188	19.7369	9.20825	11.7173	3.20179	1.64303	4.91193	2.24489	12.637	10.1853
8	8.30574	12.3078	18.3672	13.7123	4.76117	3.45115	16.9515	18.8833	13.107	14.301	3.91432	0.566266	8.34168	1.14114	12.4947	11.9837
p-value in class 1	DFC	VFC	S1C	STC	MFC	HIP	M1C	V1C	IPC	A1C	ITC	AMY	OFC	STR	CBC	MD
1	6.97064e-09	8.69136e-08	9.78777e-08	1.10806e-08	8.41036e-10	2.19126e-07	7.99412e-06	2.18871e-07	2.021e-07	1.57965e-08	6.78342e-10	2.85386e-09	8.58611e-11	8.10744e-05	NaN	0.244521
2	1.36312e-07	1.35925e-06	0.000829812	6.61263e-06	5.24289e-06	1.89588e-08	0.000146868	5.54491e-05	5.46708e-05	2.80509e-06	5.02091e-07	1.40729e-07	0.00016583	0.0189735	0.558005	0.105477
3	8.99724e-07	7.48573e-07	0.0057772	0.000151006	3.29453e-06	4.12074e-07	0.000114206	0.00198136	0.000120525	0.000164588	5.09849e-08	1.32353e-06	4.52621e-07	0.000767676	0.382223	0.332503
4	0.671816	0.37229	0.00873808	0.193421	0.486548	0.923941	0.037062	4.51016e-05	0.197311	0.0172417	0.588219	0.00828133	0.369194	0.181009	2.9368e-09	2.34171e-10
5	0.00115845	0.0442226	4.36896e-05	0.147957	0.151483	0.00712649	0.871969	6.09957e-13	0.0226868	5.76452e-06	0.0600799	0.21727	0.130786	0.0215944	0	1.26704e-10
6	0.426046	0.0137757	0.00297451	0.0545622	0.477814	0.0569636	0.0114458	0	0.182886	0.00104892	0.838722	0.93287	0.0823075	0.932784	0	9.32587e-14
7	3.18763e-10	3.33067e-16	0	0	0.000116964	0.0130266	0	0	0	0	0.00137589	0.100451	9.35878e-07	0.0248264	0	0
8	1.11022e-16	0	0	0	1.98906e-06	0.000563656	0	0	0	0	9.20859e-05	0.571243	1.11022e-16	0.253878	0	0
t-value in class 2	DFC	VFC	S1C	STC	MFC	HIP	M1C	V1C	IPC	A1C	ITC	AMY	OFC	STR	CBC	MD
1	-3.52796	-1.0758	-1.23844	-2.42263	-3.43049	-2.43889	-1.14458	-3.0056	-1.58573	-1.03006	-1.13361	-1.95953	-4.40943	-0.231874	NaN	4.03558
2	-1.37098	1.22882	1.58912	1.04134	0.388697	1.05946	0.415595	-2.93407	1.16004	1.03778	3.73196	-0.221468	1.05074	1.11581	-2.55406	3.74875
3	3.85499	3.37156	4.04036	6.39452	3.12372	4.28842	2.83124	-0.492539	6.20702	7.97037	5.38396	-3.46936	2.23046	1.45665	-1.87588	3.88871
4	11.0964	8.91306	9.17534	6.86002	8.61497	3.01479	4.99037	7.72464	8.5673	2.32051	8.80789	4.97579	9.85826	0.668176	-4.75394	1.56261
5	8.88459	6.27545	3.83733	7.12719	5.47003	1.80301	0.714958	1.39584	7.38157	5.61295	7.73954	5.93849	6.43065	2.29665	-5.08521	-0.212868
6	0.0836955	4.65785	2.51016	5.24882	0.639782	5.06197	1.11482	-3.2535	1.59101	3.03423	6.03425	5.59822	3.66395	3.54831	-5.32314	0.0150885
7	4.50642	2.42146	-1.25614	4.68428	6.54621	2.67184	0.392411	-4.41321	3.55748	1.16909	6.21188	7.43806	5.62134	1.50865	-5.19945	-1.15223
8	3.00281	1.1918	-1.55319	1.87708	6.55027	3.2164	-0.839126	-3.90272	1.51026	-0.29336	8.3772	5.11819	3.22167	0.575582	-5.3177	-2.40769
p-value in class 2	DFC	VFC	S1C	STC	MFC	HIP	M1C	V1C	IPC	A1C	ITC	AMY	OFC	STR	CBC	MD
1	0.000423173	0.282078	0.215622	0.0154498	0.000608187	0.0147729	0.252448	0.00266591	0.112875	0.303038	0.25702	0.0501159	1.06182e-05	0.816647	NaN	5.54163e-05
2	0.170454	0.219205	0.112106	0.297778	0.69752	0.289449	0.677727	0.0033632	0.246096	0.299433	0.000192459	0.824738	0.293438	0.264565	0.0106819	0.000180064
3	0.000117431	0.000754061	5.4305e-05	1.78276e-10	0.00179769	1.83911e-05	0.00465834	0.622364	5.91131e-10	1.9984e-15	7.67624e-08	0.00052683	0.0257688	0.145286	0.0607397	0.000102307
4	0	0	0	7.8697e-12	0	0.00258661	6.26545e-07	1.38778e-14	0	0.0203601	0	6.75305e-07	0	0.504058	2.06036e-06	0.118218
5	0	3.83162e-10	0.000126171	1.19638e-12	4.756e-08	0.0714564	0.474674	0.162834	1.86962e-13	2.11464e-08	1.23235e-14	3.10435e-09	1.40963e-10	0.0216866	3.82892e-07	0.83144
6	0.933302	3.29203e-06	0.012104	1.60484e-07	0.522348	4.32345e-07	0.26499	0.00114879	0.11168	0.00242594	1.73195e-09	2.30091e-08	0.000251354	0.000391862	1.07205e-07	0.987962
7	6.76891e-06	0.0154997	0.209134	2.89651e-06	6.5965e-11	0.00757225	0.694774	1.04351e-05	0.000378477	0.242434	5.73306e-10	1.2268e-13	2.01515e-08	0.131461	2.09198e-07	0.249292
8	0.00269047	0.233405	0.120452	0.0605744	6.4215e-11	0.00130774	0.401446	9.65796e-05	0.131051	0.769261	1.11022e-16	3.21991e-07	0.00128401	0.564928	1.10443e-07	0.0160957

## Sheet: genes with sex differences
t-value of males in class 1	DFC	VFC	S1C	STC	MFC	HIP	M1C	V1C	IPC	A1C	ITC	AMY	OFC	STR	CBC	MD
1	0.566959	0.176732	-0.17701	1.36411	0.344457	1.15008	-0.171684	0.529518	-0.0349138	0.275336	0.814609	0.471427	0.702296	-0.106249	NaN	-0.718682
2	0.250405	0.957886	0.675363	0.784221	0.773417	0.359494	1.01804	0.0275393	0.279171	-0.220216	0.786436	0.114754	1.01566	-0.454082	1.24299	-0.321025
3	0.561887	0.156813	1.04771	0.171178	0.118359	-0.779302	2.06335	0.77523	0.225124	-0.512349	-0.114077	-0.32286	-0.347203	0.129724	-0.689726	-0.279455
4	-0.680496	-0.570151	-0.735537	-0.440755	-0.596821	-0.475924	-0.715859	-1.0496	-0.819245	-0.299118	-0.751608	-0.784978	-0.629004	0.0422324	-0.996003	-0.909459
5	-0.933929	-0.853014	-0.837112	-0.915887	-0.801359	0.157721	-0.87652	-1.15901	-0.948976	-0.923912	-1.02201	-0.694285	-0.865622	-0.514494	-1.20946	-0.962947
6	-0.586559	-0.941367	-0.833767	-0.74633	-0.846647	0.76574	-0.489737	-0.757906	-0.359909	-1.03532	-0.449995	0.141027	-0.855614	0.561671	-1.15934	0.742498
7	-1.09932	-0.943607	-0.804705	-1.1004	-1.05359	0.262961	-0.690156	-0.819844	-0.993632	-1.11112	-1.04573	-0.780982	-1.02579	-0.347004	-1.11333	-0.773767
8	-0.647585	-0.121776	0.0258387	-0.347081	-0.578946	0.133634	-0.149295	-0.23229	0.00572471	-0.5517	-0.884073	-0.326091	-0.685794	0.13579	-1.24653	-0.506928
p-value of males in class 1	DFC	VFC	S1C	STC	MFC	HIP	M1C	V1C	IPC	A1C	ITC	AMY	OFC	STR	CBC	MD
1	0.570781	0.85973	0.859512	0.172628	0.730525	0.250195	0.863697	0.596482	0.972151	0.783076	0.415356	0.637367	0.482545	0.915391	NaN	0.472388
2	0.80229	0.338191	0.499493	0.432967	0.439332	0.719249	0.308736	0.978031	0.780131	0.825716	0.431669	0.908647	0.309868	0.6498	0.213962	0.748212
3	0.574232	0.875402	0.29485	0.864094	0.905791	0.435858	0.0391583	0.43826	0.821897	0.608441	0.909184	0.746822	0.728461	0.896793	0.490416	0.779913
4	0.496239	0.568615	0.462066	0.659419	0.550668	0.634161	0.474129	0.293981	0.412707	0.764869	0.452341	0.432523	0.52939	0.966316	0.319323	0.363175
5	0.35041	0.393714	0.402591	0.359794	0.422982	0.874686	0.380812	0.246535	0.342703	0.3556	0.30685	0.487553	0.386761	0.606941	0.226572	0.335645
6	0.557541	0.346586	0.404473	0.455522	0.397254	0.443886	0.624353	0.448562	0.718939	0.300597	0.652744	0.887858	0.392274	0.574379	0.246402	0.457839
7	0.271709	0.34544	0.421048	0.271237	0.29215	0.792598	0.490145	0.412365	0.320476	0.266598	0.295762	0.43487	0.305066	0.728611	0.265648	0.439124
8	0.517299	0.903084	0.979388	0.728553	0.562666	0.8937	0.88133	0.816328	0.995433	0.581192	0.376722	0.744377	0.492892	0.891996	0.212659	0.61224
t-value of males in class 2	DFC	VFC	S1C	STC	MFC	HIP	M1C	V1C	IPC	A1C	ITC	AMY	OFC	STR	CBC	MD
1	-3.33989	-3.10747	-3.59668	-2.12988	-3.23048	-1.2317	-3.41299	-3.27034	-3.28539	-2.7887	-2.83446	-2.57189	-2.90347	-2.05206	NaN	-2.09267
2	-2.91511	-1.47258	-2.4284	-0.856729	-3.12578	0.650432	-3.18654	-1.99354	-3.21317	-2.49407	-1.27797	-1.10754	-3.02662	-1.34662	0.288116	-0.0906938
3	1.21549	1.39991	-0.600745	0.423169	-1.49704	4.11205	-0.97196	0.41632	-0.0278114	-1.18213	-0.294464	4.02517	-1.66159	-0.0549504	0.60127	0.552537
4	1.67943	2.142	1.26648	2.31638	1.87953	3.23292	0.935629	1.63013	1.58782	1.95837	2.78787	3.67553	1.82394	0.858853	-1.19591	0.370713
5	0.532432	0.975791	0.743512	1.56522	1.37953	1.46718	0.400634	0.844584	1.33158	1.1785	1.42755	3.44701	1.24214	1.35927	-0.956998	1.18264
6	1.2036	2.7918	2.80156	4.8699	2.48987	3.4261	1.53031	2.02626	2.9143	3.63842	7.0739	5.03217	2.41834	7.75677	-0.713474	2.95425
7	0.999907	0.425253	-0.424421	0.641963	1.97745	2.45901	0.0153458	-0.781141	0.0732544	0.157002	1.69698	4.46146	1.28542	2.21415	-1.1805	0.906236
8	0.825318	-0.11087	-0.383907	0.23127	2.01695	2.88656	-0.477509	-0.991117	0.0356074	0.0377502	3.15013	5.09012	0.583616	4.11373	-1.39275	0.461508
p-value of males in class 2	DFC	VFC	S1C	STC	MFC	HIP	M1C	V1C	IPC	A1C	ITC	AMY	OFC	STR	CBC	MD
1	0.000847505	0.00190317	0.000327079	0.033256	0.00124808	0.21815	0.000650356	0.00108532	0.00102918	0.0053226	0.00461847	0.0101583	0.00371524	0.0402434	NaN	0.0364558
2	0.00357983	0.14096	0.0152191	0.391657	0.00178892	0.515459	0.00145343	0.0462854	0.00132553	0.0126778	0.201349	0.268144	0.00249233	0.178196	0.773276	0.927741
3	0.224268	0.161634	0.548052	0.6722	0.13448	4.01818e-05	0.331142	0.677203	0.977814	0.237241	0.768422	5.82257e-05	0.0966907	0.956181	0.547702	0.580618
4	0.093164	0.0322673	0.205432	0.0205993	0.0602616	0.00123749	0.349533	0.10317	0.112423	0.0502711	0.00533633	0.000241166	0.0682528	0.390484	0.231817	0.710876
5	0.594463	0.32924	0.457225	0.117627	0.167826	0.142423	0.688716	0.398405	0.18309	0.238681	0.153517	0.000573987	0.214276	0.174156	0.338639	0.237038
6	0.228829	0.00527197	0.00511561	1.16952e-06	0.0128283	0.000619862	0.126037	0.0428192	0.0035891	0.000278553	1.83464e-12	5.11163e-07	0.0156458	1.15463e-14	0.475603	0.00315668
7	0.31743	0.67068	0.671287	0.520942	0.0480749	0.0139835	0.987757	0.434776	0.941608	0.875253	0.089796	8.41465e-06	0.198737	0.0268871	0.237887	0.364878
8	0.409252	0.911726	0.701072	0.817119	0.0437826	0.00392036	0.633032	0.321702	0.971598	0.969889	0.00164671	3.78069e-07	0.559519	3.98925e-05	0.16379	0.644465
t-value of females in class 1	DFC	VFC	S1C	STC	MFC	HIP	M1C	V1C	IPC	A1C	ITC	AMY	OFC	STR	CBC	MD
1	-1.3365	-0.572206	-0.1738	-1.1745	-2.05581	-3.15036	0.544335	-0.0990852	-0.388595	-1.35549	-1.74616	-2.96375	-1.89842	-1.88946	NaN	-0.462748
2	-2.73395	-2.96941	-2.5153	-2.70899	-3.42729	-3.88585	-2.5766	-2.85136	-2.55152	-2.59695	-3.34489	-4.1935	-3.11395	-2.29168	-2.55627	-1.94226
3	-2.64041	-2.32135	-2.05235	-2.65077	-2.96876	-2.90308	-2.45438	-2.59696	-2.36832	-2.61305	-2.64419	-2.57369	-2.48706	-2.45511	-1.6753	-1.12903
4	-0.87722	-0.662044	-0.447774	-0.62549	-0.714849	-0.580275	0.510753	0.837365	-0.035984	-0.316794	-1.30821	1.4683	-1.28859	-0.598341	0.146852	2.91989
5	1.63182	1.41782	1.8539	0.423778	0.572607	1.52122	1.21977	2.62431	0.74676	1.12883	0.485537	0.470539	0.315054	0.530138	1.0702	2.66396
6	0.176259	0.211031	-0.253705	-0.279111	-0.440054	-0.176101	0.651718	3.51252	0.0562079	0.870992	-1.12911	-0.339608	0.1325	-0.888087	0.722524	2.49476
7	3.10904	3.90221	6.30039	3.66758	1.6151	1.69816	5.65058	7.37584	4.01794	4.20034	2.02294	1.50842	2.43067	1.8232	1.66385	5.1323
8	3.8339	5.62811	7.72993	5.8847	1.87654	1.76947	8.48051	7.83843	5.46639	5.94896	1.40545	0.933524	3.56561	1.02711	1.60213	7.20456
p-value of females in class 1	DFC	VFC	S1C	STC	MFC	HIP	M1C	V1C	IPC	A1C	ITC	AMY	OFC	STR	CBC	MD
1	0.18148	0.567222	0.862033	0.240282	0.0398801	0.0016454	0.586248	0.921077	0.697601	0.175356	0.080877	0.00306106	0.0577289	0.0589184	NaN	0.643576
2	0.00629158	0.00300543	0.0119406	0.00678405	0.000617177	0.000103993	0.0100212	0.00438057	0.0107706	0.00944769	0.000832426	2.81968e-05	0.00186201	0.0219874	0.0106249	0.0521908
3	0.00831998	0.0203292	0.0402152	0.00806954	0.00301176	0.00371984	0.0141646	0.00944748	0.0179268	0.00901494	0.00822772	0.0101056	0.0129297	0.0141358	0.0939709	0.258967
4	0.380432	0.50799	0.654346	0.531693	0.474754	0.561769	0.609558	0.402449	0.971297	0.75142	0.190895	0.142119	0.197633	0.549654	0.883258	0.00352551
5	0.102814	0.156339	0.063843	0.671756	0.56695	0.128301	0.222641	0.0087228	0.455262	0.25905	0.627328	0.638001	0.752741	0.596053	0.284608	0.0077606
6	0.860101	0.832876	0.79974	0.780177	0.659927	0.860225	0.514629	0.000449885	0.95518	0.383823	0.258936	0.734174	0.894597	0.374559	0.470024	0.0126531
7	0.00189309	9.72398e-05	3.366e-10	0.000248761	0.106386	0.0895732	1.73615e-08	2.05946e-13	6.00316e-05	2.73629e-05	0.0431607	0.131545	0.0151244	0.0683646	0.0962377	3.0293e-07
8	0.000128506	1.97564e-08	1.42109e-14	4.39071e-09	0.0606696	0.0769082	0	6.10623e-15	4.9375e-08	2.98349e-09	0.159983	0.350619	0.000368218	0.304444	0.109223	7.19647e-13
t-value of females in class 2	DFC	VFC	S1C	STC	MFC	HIP	M1C	V1C	IPC	A1C	ITC	AMY	OFC	STR	CBC	MD
1	2.62036	4.78359	4.16935	3.05112	2.29229	-1.30931	4.72451	2.96653	3.74685	2.72379	3.05749	-0.987233	2.30861	-1.3024	NaN	-1.60919
2	-1.84025	-1.78425	-0.845251	-1.55509	-2.4677	-2.5986	-0.662436	-1.65523	-1.27134	-1.06121	-1.10338	-3.11	-1.75928	-1.50549	-1.11589	-2.3254
3	-1.55255	-1.64749	-0.955492	-1.32005	-1.85068	-1.86868	-1.14976	-2.10774	-0.985178	-1.13418	-1.28545	-2.41229	-1.60227	-0.0914477	-1.248	-0.65064
4	-1.03579	-1.64966	-1.43619	-1.61289	-1.44919	-1.7558	-1.27336	-1.65995	-1.00114	-1.9031	-1.50046	-1.38716	-1.09507	-1.5709	-1.90735	-1.50637
5	-1.02466	-1.36439	-1.41529	-1.39226	-1.25608	-1.70078	-1.21497	-1.76504	-1.56283	-1.4595	-1.61395	-1.64368	-1.31845	-1.5335	-1.909	-1.47841
6	-1.11369	-1.3634	-1.39867	-1.2277	-1.10531	-1.51997	-1.19533	-1.94996	-1.25304	-1.69233	-1.14399	-1.49055	-1.84459	-1.04712	-1.89114	-0.892323
7	-1.55229	-1.62618	-1.98609	-1.64597	-1.52133	-1.6772	-1.75077	-2.20085	-1.74632	-1.79194	-1.56468	-1.54992	-1.54175	-1.19365	-1.88706	-1.34473
8	-1.86257	-1.79717	-2.12327	-1.93089	-1.86629	-1.76569	-1.93308	-2.28237	-1.93135	-1.98032	-1.55612	-1.56645	-1.76182	-1.61251	-1.96702	-1.00889
p-value of females in class 2	DFC	VFC	S1C	STC	MFC	HIP	M1C	V1C	IPC	A1C	ITC	AMY	OFC	STR	CBC	MD
1	0.00882435	1.79815e-06	3.13406e-05	0.00229822	0.0219521	0.190523	2.40394e-06	0.00303368	0.000182163	0.006488	0.00225007	0.323601	0.0210276	0.19287	NaN	0.107672
2	0.065822	0.0744765	0.398032	0.120023	0.0136495	0.00940252	0.507738	0.0979748	0.2037	0.288671	0.269943	0.00188698	0.0786229	0.132295	0.264553	0.0201115
3	0.120628	0.0995543	0.3394	0.186911	0.0643064	0.0617573	0.250327	0.0351297	0.32461	0.256801	0.198726	0.0159072	0.109192	0.927142	0.212122	0.515324
4	0.300377	0.0991079	0.151045	0.106864	0.14738	0.0792162	0.202982	0.0970209	0.316833	0.0571151	0.133592	0.165488	0.273568	0.116303	0.0565635	0.132068
5	0.305599	0.172537	0.157078	0.163938	0.209178	0.0890797	0.224464	0.0776512	0.11819	0.144525	0.106634	0.100339	0.187447	0.12525	0.056349	0.139395
6	0.265494	0.172851	0.162008	0.219647	0.269106	0.128616	0.232047	0.0512664	0.210281	0.090678	0.25271	0.136177	0.0651874	0.295121	0.058694	0.372286
7	0.120691	0.104007	0.0471065	0.0998658	0.128274	0.0935995	0.0800799	0.0278167	0.0808491	0.0732345	0.117755	0.121257	0.123231	0.232702	0.0592415	0.178806
8	0.0626124	0.0724017	0.0338061	0.0535828	0.0620905	0.0775408	0.0533126	0.0225317	0.0535263	0.0477513	0.119777	0.11734	0.0781931	0.106947	0.0492652	0.313103
