# Supplementary material for: Gene expression and brain imaging association study reveals gene signatures in major depressive disorder
Source: Brain Commun. 2024 Aug 13;6(4):fcae258. doi: 10.1093/braincomms/fcae258 (PMC11342243; doi:10.1093/braincomms/fcae258)
Supplement: fcae258_Supplementary_Data [file fcae258_supplementary_data.zip › Supplementary_Table_2.xlsx]

## Sheet: Depression-related genes
entrezid	gene_symbol	gene_name	Howard_pvalue	class
57706	DENND1A	DENN domain containing 1A	1.54e-14	1
9478	CABP1	calcium binding protein 1	1.01e-08	1
9415	FADS2	fatty acid desaturase 2	1.94e-08	1
55120	FANCL	FA complementation group L	4.58e-07	1
1007	CDH9	cadherin 9	9.7e-07	1
7718	ZNF165	zinc finger protein 165	1.95e-12	2
80816	ASXL3	ASXL transcriptional regulator 3	2.06e-06	2
