# Supplementary material for: Gene expression and brain imaging association study reveals gene signatures in major depressive disorder
Source: Brain Commun. 2024 Aug 13;6(4):fcae258. doi: 10.1093/braincomms/fcae258 (PMC11342243; doi:10.1093/braincomms/fcae258)
Supplement: fcae258_Supplementary_Data [file fcae258_supplementary_data.zip › Supplementary_Table_5.xlsx]

## Sheet: Ontology and nomenclature 
EntrezID	GeneSymbol	ProbeName	ProbeID	class	dpi_age	dpi_region	1	2	3	4	5	6	7	8	DFC	VFC	S1C	STC	MFC	HIP	M1C	V1C	IPC	A1C	ITC	AMY	OFC	STR	CBC	MD
115	ADCY9	A_24_P935103	1059387	1	0.483838	0.144031	0.471076	0.48982	0.155813	0.0750729	0.101921	0.0673098	0.191803	0.303542	0.182183	0.177138	0.160133	0.217821	0.15453	0.163937	0.173649	0.210299	0.18854	0.178412	0.164322	0.161458	0.163207	0.201709	0.248514	0.0809571
176	ACAN	A_23_P307310	1024307	1	0.199937	0.173101	0.210927	0.238805	0.166343	0.219502	0.174391	0.0709156	0.14596	0.309997	0.112157	0.161063	0.169243	0.191818	0.147357	0.131913	0.172889	0.158457	0.121934	0.164149	0.0953761	0.111563	0.234645	0.0951015	0.0823454	0.0784231
286	ANK1	A_23_P216108	1029927	1	0.144699	0.632922	0.123329	0.127573	0.0490741	0.0647797	0.101456	0.0806852	0.140561	0.211266	0.0604877	0.0571203	0.0533966	0.0511392	0.0593001	0.0248117	0.066824	0.0613854	0.0473062	0.0371578	0.0381529	0.0307652	0.0523316	0.0265459	0.676379	0.0233398
367	AR	A_23_P113111	1024428	1	0.26422	0.231537	0.335788	0.274969	0.125436	0.0738097	0.123232	0.0773407	0.154788	0.188528	0.1098	0.0998361	0.0800301	0.112814	0.103684	0.28164	0.084288	0.117681	0.0957503	0.0950999	0.0582418	0.219336	0.118024	0.177518	0.178126	0.130571
492	ATP2B3	A_23_P22723	1058977	1	0.378764	0.189331	0.352617	0.429404	0.17538	0.106824	0.121955	0.0986409	0.239358	0.385454	0.19632	0.214399	0.196098	0.232452	0.16401	0.132562	0.202026	0.211639	0.209116	0.173529	0.156956	0.125169	0.18763	0.131134	0.266435	0.0760248
1005	CDH7	A_23_P153146	1023524	1	0.365915	0.279123	0.428434	0.145224	0.0697909	0.0597394	0.05908	0.039464	0.0563139	0.088264	0.135169	0.12316	0.04797	0.0795502	0.129052	0.0310595	0.0714867	0.0502922	0.0332144	0.0349291	0.0479914	0.0627131	0.188841	0.0371163	0.289207	0.080498
1159	CKMT1B	A_24_P339024	1062865	1	0.307796	0.407635	0.126348	0.362738	0.173067	0.182662	0.177997	0.109698	0.235473	0.4098	0.145297	0.14979	0.141328	0.166271	0.144268	0.129937	0.127915	0.167572	0.135916	0.140265	0.121878	0.104017	0.162581	0.0817755	0.535891	0.171488
1522	CTSZ	CUST_8503_PI416261804	1057824	1	0.36812	0.264793	0.294459	0.422309	0.232393	0.0930193	0.11118	0.114037	0.261087	0.406832	0.183307	0.196855	0.144014	0.176487	0.165323	0.188242	0.158966	0.175063	0.130891	0.126053	0.105548	0.175458	0.18021	0.191059	0.405351	0.139004
1893	ECM1	A_23_P160559	1057405	1	0.415822	0.171387	0.371593	0.453326	0.228845	0.121682	0.0974954	0.0924891	0.227643	0.42239	0.200926	0.212896	0.200907	0.24455	0.180691	0.18404	0.213427	0.277562	0.185461	0.191328	0.136401	0.169225	0.189193	0.133201	0.146475	0.104484
2035	EPB41	A_23_P160359	1027708	1	0.648403	0.224331	0.623686	0.435759	0.143038	0.0297528	0.0358485	0.0234277	0.0353619	0.0539583	0.161138	0.122757	0.0968557	0.127924	0.125027	0.15242	0.106754	0.140617	0.125663	0.127965	0.116497	0.143485	0.11631	0.117352	0.315988	0.0365906
2101	ESRRA	A_23_P1585	1057177	1	0.4432	0.227337	0.469145	0.491064	0.193113	0.133369	0.124452	0.0819118	0.191887	0.28981	0.20234	0.202152	0.180691	0.233798	0.155746	0.167796	0.17812	0.250559	0.184596	0.187686	0.144799	0.149975	0.16641	0.114809	0.343352	0.102754
2104	ESRRG	A_23_P74900	1025900	1	0.256194	0.429745	0.289786	0.215352	0.179165	0.0531806	0.0535949	0.0393674	0.0856518	0.148834	0.0620201	0.0707519	0.0821928	0.0932081	0.0447895	0.0676349	0.072727	0.132172	0.0789622	0.0817517	0.0838418	0.108564	0.0555407	0.180619	0.496489	0.085077
2254	FGF9	A_23_P105803	1056995	1	0.489989	0.293899	0.237849	0.596169	0.152982	0.100788	0.0686751	0.0734701	0.117675	0.193273	0.175324	0.155398	0.11279	0.135541	0.129932	0.114562	0.105223	0.156871	0.129208	0.142044	0.0880607	0.102696	0.117606	0.12996	0.405917	0.10481
2289	FKBP5	A_23_P111206	1019887	1	0.592132	0.166454	0.587585	0.447945	0.176998	0.0365683	0.0268983	0.0671378	0.0579422	0.208321	0.191478	0.195991	0.140018	0.219928	0.165412	0.193931	0.138981	0.146964	0.16099	0.139846	0.158851	0.168729	0.168562	0.115665	0.0998719	0.0483054
2322	FLT3	CUST_16950_PI416261804	1056925	1	0.207479	0.579722	0.110611	0.233558	0.110737	0.069198	0.105682	0.086564	0.148709	0.274611	0.0671362	0.0833801	0.0703876	0.0883885	0.065589	0.0804904	0.0681965	0.0866816	0.0515284	0.0719789	0.0576045	0.0819644	0.0627922	0.0301071	0.646974	0.0972948
2621	GAS6	CUST_16066_PI416261804	1056506	1	0.519771	0.104633	0.408336	0.61968	0.264415	0.128778	0.104637	0.0696937	0.171959	0.261302	0.20888	0.212299	0.174902	0.249652	0.181952	0.189197	0.166215	0.224942	0.187346	0.192336	0.164808	0.158684	0.180252	0.161811	0.195911	0.153881
2794	GNL1	A_23_P404965	1067219	1	0.570844	0.125524	0.564052	0.549323	0.220297	0.104894	0.0868606	0.0664873	0.135164	0.204424	0.207365	0.190979	0.151476	0.208312	0.186176	0.208859	0.15031	0.210532	0.184674	0.16626	0.163523	0.19822	0.19093	0.193833	0.19049	0.0884903
2952	GSTT1	A_23_P254944	1055882	1	0.436917	0.179342	0.149559	0.377768	0.0428382	0.182293	0.133648	0.0134437	0.331385	0.427676	0.160068	0.164704	0.162743	0.184585	0.148296	0.143021	0.146713	0.181718	0.121913	0.144645	0.116185	0.152302	0.158487	0.113065	0.305573	0.121835
2981	GUCA2B	A_23_P63032	1055846	1	0.116279	0.176651	0.0457258	0.0894141	0	0.0717457	0.129038	0.0541802	0.0417826	0.0149524	0.013227	0	0.106718	0.00476122	0.0764859	0.0132284	0.0475529	0.010282	0	0.0943675	0.0561988	0.0938893	0.021069	0.123698	0	0
3084	NRG1	A_23_P360777	1012216	1	0.515388	0.196026	0.474774	0.42096	0.202466	0.0638621	0.0381232	0.0271068	0.0454716	0.0652265	0.201541	0.145532	0.109702	0.174868	0.182123	0.131251	0.104764	0.188428	0.142076	0.139846	0.10762	0.212985	0.14343	0.0456518	0.15773	0.0449671
3257	HPS1	A_23_P328069	1055481	1	0.486351	0.0909531	0.51403	0.507075	0.254349	0.115888	0.0952204	0.0941759	0.182062	0.271414	0.20584	0.202994	0.169682	0.197002	0.198653	0.20983	0.169934	0.20961	0.174479	0.161715	0.153234	0.182555	0.187	0.206171	0.232965	0.157106
3653	IPW	A_24_P607880	1020291	1	0	0	0	0	0	0	0	0	0	0	0	0	0	0	0	0	0	0	0	0	0	0	0	0	0	0
3736	KCNA1	A_23_P48229	1054868	1	0.347759	0.436512	0.050206	0.0883441	0.0574503	0.073309	0.163936	0.114356	0.229885	0.414149	0.0860671	0.106797	0.109019	0.119679	0.05437	0.0455866	0.133062	0.102911	0.101219	0.0904191	0.0524145	0.0454265	0.0833946	0.128964	0.507442	0.0519359
3746	KCNC1	A_23_P203439	1054848	1	0.274743	0.527416	0.187083	0.184841	0.084209	0.0598982	0.107668	0.0791852	0.214232	0.351672	0.0936908	0.104849	0.114416	0.128599	0.0684835	0.0501278	0.119196	0.126292	0.102545	0.0942963	0.067403	0.0593387	0.0866958	0.0607963	0.606312	0.059295
3748	KCNC3	A_23_P101516	1054843	1	0.30122	0.409688	0.0997634	0.308206	0.159215	0.130039	0.146408	0.0901918	0.252742	0.382981	0.120975	0.143535	0.164508	0.180544	0.0974295	0.0893134	0.16769	0.170522	0.142005	0.139361	0.08861	0.0678668	0.119346	0.0576799	0.498681	0.0671624
3749	KCNC4	A_23_P12079	1021891	1	0.39898	0.138102	0.266195	0.491017	0.231354	0.153548	0.0995183	0.0962214	0.239191	0.40781	0.197909	0.211365	0.163482	0.237763	0.167759	0.165731	0.152106	0.185961	0.180456	0.173035	0.166157	0.176124	0.185803	0.109074	0.190331	0.260573
3787	KCNS1	A_23_P321846	1054779	1	0.517872	0.285083	0.0335151	0.0850119	0.0716918	0.0211051	0.0261522	0.0589634	0.217862	0.559733	0.11418	0.148693	0.17781	0.211954	0.0474264	0.0223151	0.188204	0.178948	0.153024	0.141194	0.0592948	0.0276327	0.128371	0.0256505	0.0151108	0.0136399
3902	LAG3	A_23_P116942	1054647	1	0.439195	0.220393	0.255993	0.511075	0.156102	0.0791802	0.0489465	0.0653254	0.113417	0.271512	0.129437	0.158181	0.115214	0.140164	0.0927593	0.169857	0.0914273	0.219123	0.0812998	0.149765	0.0626963	0.202473	0.106664	0.140218	0.27082	0.106938
4258	MGST2	A_23_P110167	1054173	1	0.285307	0.225463	0.304495	0.464061	0.29518	0.199355	0.184563	0.17339	0.211789	0.35252	0.186473	0.184572	0.179348	0.19015	0.178879	0.267996	0.145582	0.209374	0.16033	0.173131	0.122732	0.200121	0.186434	0.143233	0.360356	0.23914
4354	MPP1	A_23_P171296	1054067	1	0.424014	0.168509	0.338746	0.455362	0.202811	0.100474	0.106376	0.125682	0.283736	0.464996	0.216865	0.22986	0.210035	0.231818	0.17771	0.157535	0.210502	0.232823	0.20467	0.187458	0.135443	0.146424	0.205627	0.144441	0.278907	0.129958
4599	MX1	A_23_P17663	1016010	1	0.355451	0.105116	0.101705	0.308174	0.188078	0.138954	0.194483	0.310812	0.253014	0.499449	0.173658	0.19717	0.16898	0.185764	0.157482	0.20738	0.158076	0.192575	0.164847	0.158792	0.11252	0.173774	0.1937	0.198509	0.225394	0.19163
4741	NEFM	A_24_P264832	1053768	1	0.512834	0.205818	0.199991	0.594195	0.143754	0.078948	0.0589228	0.0655589	0.187363	0.339126	0.141498	0.18877	0.185296	0.237652	0.123985	0.123759	0.166785	0.193738	0.224636	0.188676	0.13054	0.0988834	0.135964	0.0551712	0.102327	0.22075
4744	NEFH	A_23_P300600	1053765	1	0.493543	0.269342	0.0799064	0.0817513	0.0499083	0.0927826	0.0838406	0.0825232	0.27971	0.557396	0.0937572	0.14846	0.203834	0.162223	0.059678	0.0711168	0.224574	0.153042	0.130904	0.124237	0.0544219	0.0544507	0.0777707	0.0418282	0.161174	0.268591
4782	NFIC	A_24_P356830	1060012	1	0.363571	0.251325	0.315686	0.357003	0.111971	0.0714405	0.118346	0.100522	0.287808	0.377596	0.177891	0.173905	0.151165	0.192536	0.148086	0.179977	0.16985	0.233591	0.166062	0.14091	0.114811	0.145983	0.190107	0.0705416	0.330974	0.0544544
5141	PDE4A	A_24_P322474	1010503	1	0.394559	0.141839	0.317497	0.480571	0.253032	0.140015	0.100997	0.0915204	0.235369	0.387354	0.195566	0.20263	0.208698	0.2411	0.191045	0.150991	0.197039	0.248988	0.2089	0.17783	0.154039	0.123197	0.193833	0.138781	0.163306	0.150017
5325	PLAGL1	A_23_P8175	1018176	1	0.56715	0.191517	0.470838	0.501842	0.191536	0.0372461	0.0309121	0.0241881	0.0519927	0.0788759	0.187006	0.132545	0.0968267	0.147758	0.16608	0.173382	0.0897729	0.23211	0.107867	0.121773	0.0887608	0.180572	0.149177	0.0693986	0.0991221	0.0613637
5463	POU6F1	A_23_P329375	1028280	1	0.500346	0.174531	0.442797	0.558714	0.214149	0.0942349	0.0889595	0.0794732	0.176645	0.283339	0.222375	0.223827	0.184276	0.216348	0.183533	0.135364	0.188071	0.23543	0.208559	0.182041	0.141921	0.149757	0.191514	0.165846	0.204648	0.0606412
5467	PPARD	A_24_P252130	1052837	1	0.395307	0.161721	0.402172	0.494304	0.191649	0.1434	0.144057	0.106941	0.244129	0.339115	0.205838	0.209252	0.178489	0.211111	0.184561	0.217262	0.189214	0.258325	0.190942	0.164341	0.155132	0.178326	0.19978	0.144352	0.273699	0.107948
5816	PVALB	A_23_P17844	1052409	1	0.229419	0.725423	0.00106059	0.00263127	0.0573167	0.0968883	0.147662	0.108859	0.163016	0.236587	0.0171527	0.0251576	0.0479105	0.0344538	0.00824672	0.00723555	0.0345724	0.075526	0.025653	0.0390287	0.00903962	0.00679104	0.0188622	0.00229485	0.746424	0.125115
5979	RET	A_23_P202245	1028138	1	0.312805	0.420805	0.141061	0.301527	0.179085	0.0757221	0.0833379	0.0700123	0.220918	0.367992	0.1034	0.130204	0.128817	0.126336	0.102848	0.0930515	0.112722	0.153267	0.114775	0.110489	0.0725753	0.0659292	0.105121	0.047406	0.510371	0.180883
5993	RFX5	A_24_P20032	1024682	1	0.459019	0.224602	0.475023	0.487944	0.20099	0.108793	0.101399	0.0861802	0.161556	0.252282	0.180182	0.161577	0.131565	0.17523	0.174411	0.252575	0.135337	0.197105	0.149671	0.129488	0.128568	0.223478	0.175034	0.175188	0.324099	0.0874224
6323	SCN1A	A_23_P28224	1022570	1	0.472249	0.194323	0.0854537	0.150775	0.0573344	0.061961	0.0947278	0.0853597	0.25689	0.548055	0.113668	0.161469	0.152566	0.179948	0.0761132	0.054183	0.163044	0.216555	0.157088	0.145692	0.0710851	0.0651466	0.125808	0.067638	0.148482	0.161988
6324	SCN1B	A_23_P79015	1030154	1	0.532662	0.401284	0.00326726	0.0125418	0.00974027	0.0579778	0.087796	0.124458	0.307339	0.53839	0.0645217	0.101675	0.172186	0.143485	0.0268832	0.0275531	0.131206	0.238217	0.103132	0.128117	0.0307573	0.0230748	0.0690026	0.0194046	0.407506	0.084659
6330	SCN4B	A_23_P303833	1051794	1	0.417744	0.233782	0.0790187	0.269994	0.162965	0.0942051	0.110597	0.0986393	0.308892	0.500918	0.109134	0.157464	0.17094	0.181541	0.0848052	0.129845	0.17749	0.154804	0.13606	0.13308	0.101307	0.119	0.110221	0.212956	0.32899	0.114252
6801	STRN	A_32_P174398	1019481	1	0.493332	0.113802	0.549817	0.433455	0.18835	0.0741924	0.100615	0.0828621	0.165473	0.25701	0.197892	0.19337	0.15015	0.193133	0.185806	0.191263	0.160303	0.183651	0.183629	0.179409	0.153275	0.180449	0.189079	0.187831	0.181827	0.0819436
6843	VAMP1	CUST_10885_PI416261804	1023910	1	0.571626	0.243274	0.0246757	0.0641501	0.0167603	0.0332579	0.0369789	0.0918018	0.26066	0.601295	0.0925382	0.147425	0.212232	0.177145	0.0464643	0.0429593	0.193157	0.194365	0.127742	0.132128	0.0408522	0.0429499	0.0937317	0.0368563	0.0871072	0.10355
7222	TRPC3	A_23_P41455	1017146	1	0.194606	0.531862	0.18037	0.247855	0.163159	0.0847886	0.0836803	0.031084	0.0937027	0.104686	0.0565911	0.0590194	0.0546648	0.0554073	0.0475813	0.0477125	0.0530524	0.0804754	0.0526065	0.0532469	0.0385615	0.0514079	0.0521893	0.0641706	0.586612	0.0846517
7378	UPP1	A_23_P147805	1067010	1	0.394205	0.308986	0.146804	0.481181	0.171374	0.125638	0.125094	0.126657	0.191832	0.400633	0.120548	0.138846	0.131497	0.149065	0.126963	0.209823	0.108696	0.151658	0.103735	0.117646	0.0964202	0.177869	0.126632	0.200447	0.377919	0.305492
8174	MADCAM1	A_23_P153616	1049942	1	0.309913	0.461228	0.157207	0.340628	0.115909	0.0121947	0.0139128	0.025754	0.0589262	0.124306	0.0381164	0.0461315	0.0393707	0.0579274	0.0327483	0.0406626	0.0364979	0.0443936	0.0352416	0.0430146	0.0375168	0.123251	0.0496661	0.503562	0.0903447	0.0815678
8202	NCOA3	A_23_P313560	1023345	1	0.666908	0.131436	0.632217	0.486118	0.155198	0.0295489	0.0399153	0.0257189	0.0512624	0.0888761	0.174354	0.168412	0.131363	0.171736	0.14337	0.152921	0.142979	0.163601	0.173699	0.169515	0.159449	0.142021	0.147151	0.0993698	0.133224	0.0470106
8482	SEMA7A	A_23_P106389	1049660	1	0.409391	0.273007	0.329079	0.43837	0.297578	0.0643001	0.067289	0.0437122	0.1434	0.191851	0.148607	0.148882	0.182581	0.172434	0.128001	0.083299	0.166424	0.343336	0.181455	0.147322	0.0872596	0.0668545	0.117658	0.0622628	0.155573	0.070738
9064	MAP3K6	A_24_P145653	1049027	1	0.383497	0.387035	0.192518	0.461607	0.29477	0.0825561	0.105106	0.0911705	0.214478	0.343823	0.133578	0.145094	0.139854	0.193192	0.145535	0.125763	0.115135	0.177115	0.168214	0.141244	0.0947329	0.123675	0.133209	0.0720609	0.506194	0.155032
9120	SLC16A6	A_23_P152791	1048964	1	0.420699	0.135612	0.493509	0.20245	0.113207	0.0568863	0.084753	0.0971368	0.188293	0.329772	0.175093	0.154335	0.125923	0.174449	0.1575	0.188032	0.137982	0.175	0.133527	0.139644	0.116252	0.13157	0.187032	0.11253	0.236527	0.114658
9127	P2RX6	CUST_1362_PI416379584	1048950	1	0.551363	0.184082	0.0479437	0.151309	0.0631191	0.0886458	0.106564	0.169883	0.367336	0.614421	0.145709	0.18724	0.217479	0.182693	0.142578	0.123669	0.185419	0.189566	0.154149	0.163812	0.0832298	0.082401	0.17689	0.0717329	0.205879	0.105444
9196	KCNAB3	A_23_P370454	1048857	1	0.448554	0.26809	0.40005	0.457612	0.140737	0.0695539	0.0564334	0.051743	0.120339	0.229701	0.166046	0.126316	0.118744	0.151497	0.12506	0.140442	0.109466	0.240529	0.100422	0.118661	0.089114	0.181681	0.131464	0.184186	0.330385	0.0360492
9254	CACNA2D2	A_23_P346900	1048791	1	0.40313	0.387329	0.386172	0.419201	0.175613	0.0639446	0.0831018	0.0476163	0.13148	0.193076	0.113265	0.120418	0.0997454	0.135254	0.101595	0.0873156	0.113281	0.10039	0.101435	0.103128	0.0994773	0.135486	0.103253	0.261773	0.472931	0.143263
9498	SLC4A8	A_23_P336342	1062500	1	0.573317	0.137744	0.620698	0.414518	0.134628	0.057384	0.0753869	0.0558061	0.130718	0.210829	0.198409	0.186078	0.156567	0.17875	0.179489	0.173601	0.181444	0.203931	0.190795	0.152141	0.163405	0.150406	0.174002	0.0916813	0.170847	0.0791776
9957	HS3ST1	A_23_P121657	1047985	1	0.427954	0.2374	0.351193	0.498248	0.264453	0.10134	0.102557	0.0758104	0.118092	0.14261	0.169022	0.174873	0.113768	0.185378	0.108954	0.113742	0.102024	0.2818	0.138451	0.173233	0.118234	0.131043	0.13951	0.073632	0.279768	0.107531
10231	RCAN2	A_32_P156851	1047664	1	0.486165	0.173683	0.107826	0.146636	0.0957287	0.0861066	0.105916	0.171409	0.353053	0.572453	0.167345	0.185218	0.171306	0.201406	0.129454	0.0707855	0.165302	0.154204	0.166259	0.160991	0.106134	0.0834656	0.178168	0.0964301	0.222954	0.182928
10388	SYCP2	A_24_P333644	1047478	1	0.430099	0.158177	0.17026	0.52539	0.144961	0.100996	0.0972597	0.108122	0.127653	0.334337	0.144387	0.150204	0.122126	0.163074	0.143229	0.130951	0.121264	0.219235	0.140121	0.149958	0.111416	0.17618	0.163739	0.117456	0.248108	0.0924972
10402	ST3GAL6	A_23_P250800	1047457	1	0.441604	0.252443	0.370159	0.551548	0.261226	0.102726	0.110761	0.122731	0.160859	0.266636	0.171912	0.18975	0.1628	0.257225	0.129819	0.187912	0.143454	0.228176	0.188073	0.279373	0.190873	0.18708	0.15138	0.0592344	0.25338	0.0522078
10451	VAV3	A_23_P201551	1015879	1	0.264114	0.380526	0.308781	0.255235	0.143859	0.0813929	0.0887175	0.0536499	0.146929	0.243999	0.0926568	0.105868	0.0964596	0.123332	0.0971821	0.131709	0.0784851	0.145043	0.0761847	0.112129	0.0843027	0.157778	0.103502	0.156203	0.421205	0.32931
10815	CPLX1	A_24_P51909	1046931	1	0.499953	0.237313	0.0800025	0.150102	0.055774	0.180518	0.154862	0.143492	0.321919	0.601902	0.16242	0.175071	0.20313	0.2078	0.107409	0.0704616	0.203662	0.234049	0.182024	0.17199	0.101329	0.0773815	0.16301	0.110464	0.276173	0.101689
22824	HSPA4L	CUST_752_PI416261804	1046287	1	0.316398	0.222197	0.342569	0.327931	0.179669	0.137081	0.111319	0.0775826	0.191264	0.360114	0.167352	0.163724	0.145428	0.167892	0.163917	0.16806	0.123256	0.146687	0.167234	0.134402	0.113758	0.155367	0.176588	0.0742803	0.342896	0.140009
22891	ZNF365	A_23_P86610	1023616	1	0.515601	0.2315	0.0487596	0.149238	0.0842326	0.0548968	0.0946568	0.157191	0.32189	0.582544	0.159357	0.192687	0.178767	0.22963	0.105322	0.0580201	0.15907	0.18221	0.200345	0.183181	0.110315	0.0769478	0.1822	0.0556383	0.0715126	0.0804274
22987	SV2C	A_23_P417646	1066109	1	0.254384	0.358422	0.147392	0.243976	0.130429	0.0797446	0.100921	0.0476591	0.169357	0.321517	0.0666409	0.0786588	0.128841	0.108268	0.0572678	0.0657379	0.139042	0.0835334	0.103525	0.085004	0.0567694	0.0837028	0.0620482	0.426035	0.151118	0.169797
23221	RHOBTB2	CUST_16616_PI416261804	1045904	1	0.506524	0.185633	0.416278	0.597117	0.182914	0.116752	0.10499	0.0768538	0.191765	0.258714	0.219189	0.228124	0.16607	0.241755	0.194776	0.168012	0.165472	0.207384	0.211979	0.186554	0.183726	0.16219	0.211594	0.184654	0.0666323	0.0913437
23432	GPR161	A_23_P354314	1024705	1	0.732299	0.141932	0.611674	0.560811	0.142259	0.0170097	0.0118119	0.00723388	0.01549	0.0218353	0.170263	0.162862	0.119703	0.161951	0.159781	0.135304	0.140566	0.16237	0.151982	0.14163	0.126575	0.138936	0.14033	0.115381	0.0453625	0.0595592
23780	APOL2	A_24_P48898	1045400	1	0.565681	0.197428	0.0921405	0.139966	0.0643552	0.0478118	0.0837426	0.143691	0.342282	0.632009	0.155367	0.184986	0.167879	0.198874	0.108244	0.123267	0.162354	0.163243	0.152095	0.1281	0.0990024	0.122124	0.187496	0.0485759	0.250395	0.0835149
25769	SLC24A2	A_32_P154941	1067443	1	0.421441	0.194714	0.275329	0.0807291	0.0281696	0.0475008	0.15218	0.0777624	0.285788	0.451394	0.160723	0.162407	0.161747	0.180425	0.089794	0.0670337	0.196095	0.209212	0.190603	0.143803	0.101422	0.0646939	0.142816	0.0640392	0.139272	0.101677
25946	ZNF385A	A_24_P403734	1045173	1	0.27139	0.159273	0.370248	0.238802	0.158071	0.257712	0.218551	0.159409	0.294762	0.429344	0.25092	0.223433	0.187176	0.201193	0.211591	0.14868	0.214454	0.200147	0.160513	0.16164	0.134234	0.160943	0.244409	0.183194	0.274739	0.166211
26523	AGO1	A_23_P11764	1044831	1	0.586093	0.168418	0.576979	0.399252	0.112154	0.0229837	0.032293	0.0241942	0.0584996	0.0999582	0.165473	0.12926	0.08614	0.138879	0.166142	0.207445	0.100493	0.160135	0.116889	0.106414	0.1168	0.16924	0.163286	0.0994682	0.131839	0.031171
28231	SLCO4A1	A_23_P5903	1044428	1	0.404054	0.183773	0.293533	0.37987	0.176796	0.0811621	0.1238	0.116792	0.253556	0.48967	0.218492	0.215583	0.202571	0.209446	0.164325	0.110504	0.213056	0.212866	0.187764	0.169822	0.133082	0.111256	0.18553	0.137687	0.279086	0.140407
28955	DEXI	A_24_P144377	1044407	1	0.333065	0.199689	0.28411	0.307051	0.198998	0.150184	0.139876	0.161327	0.266306	0.494598	0.170915	0.178113	0.15387	0.201007	0.14673	0.19097	0.157323	0.189088	0.131225	0.142894	0.132425	0.213372	0.178455	0.242062	0.333647	0.18058
29902	FAM216A	A_23_P65000	1044198	1	0.472504	0.0990276	0.478583	0.558024	0.273593	0.14783	0.113835	0.134075	0.16453	0.271611	0.242385	0.211473	0.202645	0.205428	0.22706	0.168683	0.181515	0.202037	0.195863	0.19234	0.151764	0.16072	0.212271	0.197097	0.221281	0.171578
51059	FAM135B	A_24_P326344	1043833	1	0.44807	0.194244	0.510178	0.359269	0.129534	0.0762758	0.103209	0.0630234	0.160464	0.268954	0.196461	0.206458	0.182898	0.157768	0.17712	0.119141	0.220395	0.143529	0.178542	0.143113	0.126246	0.109407	0.188664	0.0965752	0.267092	0.0896515
51294	PCDH12	CUST_12750_PI416261804	1043541	1	0.636181	0.127967	0.483264	0.606203	0.236924	0.0678725	0.0449321	0.0195983	0.0620384	0.0797878	0.168971	0.158434	0.119763	0.164035	0.169478	0.230318	0.124704	0.169746	0.130536	0.117179	0.125614	0.163213	0.153826	0.150117	0.123859	0.0942578
51312	SLC25A37	A_24_P64100	1063918	1	0.412315	0.193308	0.48725	0.343193	0.243089	0.0923644	0.0864502	0.0735522	0.148979	0.253583	0.18813	0.148403	0.120476	0.162801	0.168409	0.263519	0.119497	0.204215	0.112251	0.13695	0.111339	0.246699	0.194814	0.151358	0.186483	0.0995147
54551	MAGEL2	A_23_P99996	1042821	1	0	0	0	0	0	0	0	0	0	0	0	0	0	0	0	0	0	0	0	0	0	0	0	0	0	0
55040	EPN3	A_23_P130027	1042349	1	0.367125	0.472212	0.0855812	0.0915259	0.0307381	0.0808011	0.0619029	0.058025	0.180786	0.429773	0.0590913	0.0804588	0.12369	0.106912	0.0359239	0.0508003	0.112925	0.0992654	0.076983	0.0810806	0.0424545	0.0505849	0.0566984	0.0309952	0.0863747	0.531587
55244	SLC47A1	A_23_P207221	1042098	1	0.325567	0.205494	0.160544	0.37592	0.0602967	0.0324663	0.0328651	0.0488223	0.0949506	0.15306	0.0871957	0.114896	0.0827498	0.199192	0.0409728	0.190113	0.0747289	0.131338	0.0541756	0.0990125	0.0917553	0.0624262	0.0738289	0.0228681	0.100896	0.0151522
55806	HR	A_23_P256131	1041555	1	0.371548	0.334036	0.0230823	0.23636	0.148849	0.0964521	0.146348	0.132221	0.298359	0.441698	0.164451	0.156359	0.163241	0.168591	0.128363	0.0474828	0.161986	0.194726	0.13603	0.130539	0.0816216	0.040773	0.183429	0.040513	0.37837	0.0491174
56172	ANKH	A_24_P303145	1041300	1	0.425342	0.197158	0.302864	0.524286	0.215841	0.0902497	0.113556	0.1054	0.239015	0.36891	0.185766	0.199864	0.178292	0.23875	0.161344	0.14547	0.17576	0.226373	0.224019	0.204717	0.161007	0.151357	0.174348	0.0903024	0.287422	0.105428
56256	SERTAD4	A_23_P318904	1041274	1	0.275906	0.47064	0.241867	0.222732	0.08181	0.00924921	0.0121649	0.0120959	0.0202938	0.0325045	0.0385604	0.0207855	0.0173354	0.0276983	0.0347057	0.039289	0.0145852	0.0228251	0.0175874	0.0211027	0.0141529	0.0874554	0.0432393	0.493307	0.0210175	0.00851943
56261	GPCPD1	A_23_P91350	1041267	1	0.427326	0.18608	0.432516	0.474515	0.173889	0.101276	0.111894	0.0891641	0.162253	0.261971	0.185616	0.169367	0.143044	0.169483	0.161232	0.195759	0.136117	0.206159	0.160038	0.154402	0.1279	0.183027	0.171478	0.149638	0.314475	0.101259
56848	SPHK2	A_23_P303181	1041158	1	0.451493	0.121602	0.427605	0.522967	0.218494	0.121297	0.108892	0.0982431	0.22	0.357798	0.223978	0.222902	0.188126	0.235834	0.185803	0.215873	0.194611	0.225052	0.198679	0.186137	0.155904	0.179381	0.186674	0.134144	0.223669	0.143308
56906	THAP10	A_23_P106391	1041112	1	0.569862	0.109576	0.619285	0.442083	0.240686	0.0631907	0.0651871	0.0786129	0.131351	0.231428	0.199694	0.190404	0.15712	0.188232	0.176229	0.207479	0.159381	0.197239	0.167643	0.172173	0.141618	0.196566	0.188129	0.154046	0.210149	0.10687
56961	SHD	A_23_P142255	1041040	1	0.311485	0.385122	0.223895	0.365543	0.217456	0.0900362	0.0516484	0.0600345	0.118646	0.250046	0.0703335	0.0821561	0.0910156	0.101655	0.0653989	0.110769	0.0798909	0.111001	0.0749899	0.0789166	0.0426674	0.102989	0.0882214	0.336148	0.273044	0.341703
57476	GRAMD1B	A_24_P58620	1017182	1	0.375971	0.267707	0.330438	0.462978	0.168678	0.0980304	0.126258	0.0821146	0.199568	0.302066	0.170509	0.184931	0.138965	0.193792	0.139748	0.146962	0.145724	0.193979	0.164101	0.159901	0.145423	0.147881	0.15315	0.0933887	0.389416	0.0828306
57644	MYH7B	A_24_P130621	1029648	1	0.632189	0.18706	0.0315954	0.0945702	0.0162777	0.0795432	0.105414	0.114831	0.351007	0.674499	0.134332	0.178878	0.185506	0.185592	0.0816523	0.0770112	0.17392	0.223026	0.143145	0.152846	0.0768779	0.103202	0.171608	0.0834014	0.120776	0.180953
64333	ARHGAP9	A_23_P64661	1039902	1	0.387497	0.484615	0.101152	0.1316	0.101904	0.0474377	0.112408	0.127976	0.282811	0.466173	0.0973337	0.123153	0.122199	0.140682	0.0703068	0.0811525	0.130881	0.159704	0.0907166	0.112119	0.0711195	0.0823286	0.106692	0.0428465	0.56702	0.056764
64781	CERK	A_23_P211659	1039723	1	0.536697	0.232513	0.533676	0.477912	0.147056	0.069817	0.0700287	0.0652152	0.106092	0.185337	0.177757	0.171319	0.108251	0.168414	0.151022	0.194868	0.11462	0.147685	0.136074	0.144484	0.125305	0.197111	0.157591	0.115322	0.334489	0.0690207
79675	FASTKD1	A_23_P28590	1039094	1	0.654429	0.151134	0.617097	0.545629	0.218993	0.0678704	0.0520898	0.049376	0.0712065	0.128111	0.223326	0.199149	0.170245	0.162866	0.222186	0.147501	0.17054	0.167341	0.192346	0.170665	0.140192	0.133902	0.193518	0.143308	0.131049	0.0733354
79750	ZNF385D	A_23_P113748	1038993	1	0.381161	0.294453	0.353726	0.480666	0.171113	0.132907	0.123595	0.0853864	0.157251	0.227827	0.180311	0.20795	0.178206	0.144935	0.163607	0.10453	0.190113	0.133469	0.158023	0.149215	0.130708	0.118384	0.153299	0.0920537	0.412002	0.108046
79754	ASB13	A_24_P278299	1010992	1	0.505072	0.217075	0.361594	0.589146	0.271342	0.0748714	0.0821471	0.0778229	0.154885	0.253527	0.171886	0.197663	0.151878	0.241398	0.132027	0.165909	0.129471	0.201558	0.180307	0.21436	0.187616	0.14118	0.152698	0.064913	0.295048	0.109105
79827	CLMP	A_23_P35995	1038904	1	0.644213	0.24661	0.485796	0.54641	0.16401	0.0140741	0.0126254	0.00556942	0.0144765	0.0197868	0.227328	0.224498	0.107921	0.110057	0.19836	0.0720709	0.150857	0.0956229	0.110915	0.115238	0.104808	0.0752297	0.200357	0.028794	0.0531946	0.0670887
79930	DOK3	A_32_P121085	1015777	1	0.585322	0.118403	0.428471	0.627898	0.230767	0.0742416	0.0651639	0.0440862	0.110782	0.17846	0.208457	0.221379	0.153688	0.208963	0.154279	0.161679	0.170904	0.194971	0.14737	0.162359	0.126884	0.161518	0.151079	0.141049	0.135156	0.125905
80036	TRPM3	A_23_P114061	1030183	1	0.377016	0.319535	0.364274	0.385767	0.104489	0.0498995	0.0995245	0.0598998	0.104409	0.173331	0.0974346	0.128537	0.139911	0.156336	0.0873237	0.10256	0.128285	0.157767	0.185878	0.157102	0.11095	0.0955825	0.073513	0.0277906	0.385001	0.0496778
80307	FER1L4	A_23_P80048	1015693	1	0	0	0	0	0	0	0	0	0	0	0	0	0	0	0	0	0	0	0	0	0	0	0	0	0	0
80765	STARD5	A_23_P158880	1026502	1	0.260908	0.49648	0.299134	0.305688	0.12656	0.102508	0.0995952	0.0723072	0.105706	0.176694	0.132049	0.113778	0.0975169	0.111768	0.100217	0.051413	0.112255	0.159137	0.102715	0.105001	0.0810948	0.0704189	0.0995388	0.0264818	0.56706	0.019134
80820	EEPD1	A_23_P333498	1038432	1	0.414298	0.318436	0.331795	0.385779	0.209158	0.0402802	0.0273043	0.0221203	0.0516464	0.0771919	0.0849016	0.0870249	0.0344978	0.0845289	0.106461	0.328063	0.0369258	0.0884349	0.0375819	0.0593048	0.0643712	0.262871	0.0903389	0.104044	0.0750135	0.107533
81033	KCNH6	A_23_P390984	1066532	1	0.38356	0.407988	0.128492	0.280731	0.155874	0.0477044	0.0553445	0.0888079	0.253123	0.442032	0.0989669	0.1153	0.132554	0.146977	0.0873126	0.0754425	0.140229	0.161997	0.132155	0.102396	0.0624923	0.0718157	0.0758435	0.0864805	0.254783	0.477575
81571	MIR600HG	A_23_P216935	1017397	1	0	0	0	0	0	0	0	0	0	0	0	0	0	0	0	0	0	0	0	0	0	0	0	0	0	0
83482	SCRT1	A_24_P367138	1025795	1	0.427504	0.249839	0.467332	0.375681	0.160092	0.0940146	0.089034	0.0643038	0.194596	0.334243	0.187428	0.185586	0.19896	0.221032	0.114151	0.0812657	0.213456	0.278373	0.182793	0.186847	0.104737	0.106123	0.133045	0.122373	0.28608	0.10664
83547	RILP	A_23_P26815	1038136	1	0.358267	0.25918	0.154536	0.286196	0.177681	0.244694	0.185892	0.198368	0.339807	0.539471	0.197671	0.186171	0.208337	0.220207	0.160248	0.147393	0.193314	0.196915	0.167726	0.185271	0.129593	0.128679	0.195214	0.138693	0.406494	0.230081
83999	KREMEN1	A_23_P68851	1022938	1	0.589412	0.176456	0.419183	0.621044	0.196038	0.0528476	0.0502919	0.0502843	0.102213	0.147148	0.165643	0.171562	0.153051	0.20276	0.133093	0.148688	0.150704	0.224501	0.223361	0.174475	0.136734	0.124453	0.136234	0.138817	0.114943	0.0422818
84803	GPAT3	A_23_P69810	1037353	1	0.558276	0.269705	0.0131605	0.0141364	0.0212951	0.045203	0.080111	0.108326	0.332844	0.559886	0.0857261	0.122066	0.16263	0.13706	0.0451726	0.0494359	0.1369	0.180548	0.125852	0.129011	0.069025	0.0285216	0.104959	0.016347	0.28984	0.13261
84812	PLCD4	A_23_P385105	1037347	1	0.514132	0.139227	0.394187	0.594378	0.223441	0.0934929	0.0841063	0.0694295	0.160716	0.265704	0.176799	0.171234	0.141021	0.195561	0.154731	0.22145	0.154402	0.207935	0.158247	0.171005	0.14736	0.248814	0.151245	0.144212	0.228976	0.135373
84936	ZFYVE19	A_23_P65930	1016137	1	0.586259	0.0838155	0.515737	0.615395	0.263029	0.090183	0.0859266	0.0798279	0.135788	0.205478	0.218149	0.198771	0.169964	0.213189	0.193015	0.187522	0.159301	0.215116	0.182121	0.184615	0.158572	0.17981	0.182865	0.188224	0.181508	0.141643
84957	RELT	A_24_P38951	1024407	1	0.498356	0.157445	0.533899	0.430918	0.183206	0.0732449	0.0711184	0.0631268	0.170437	0.268142	0.193519	0.15831	0.144351	0.183319	0.182281	0.176662	0.15959	0.216745	0.147276	0.14205	0.117997	0.182329	0.176087	0.215444	0.245849	0.0850316
85015	USP45	A_23_P134008	1020695	1	0.251572	0.456027	0.250569	0.268132	0.124814	0.091639	0.133228	0.111941	0.198914	0.339279	0.119074	0.11903	0.0981154	0.110255	0.134276	0.139806	0.109543	0.114973	0.105737	0.0937055	0.0863082	0.106522	0.137052	0.110686	0.565366	0.112317
85027	SMIM3	A_23_P414273	1037132	1	0	0	0	0	0	0	0	0	0	0	0	0	0	0	0	0	0	0	0	0	0	0	0	0	0	0
91624	NEXN	A_24_P409971	1036713	1	0.200516	0.445058	0.0866121	0.275682	0.12859	0.0984512	0.0795376	0.0376648	0.108685	0.147343	0.0356444	0.0510623	0.028786	0.0454126	0.0380112	0.0731836	0.0274177	0.0401782	0.0441891	0.0465826	0.0250478	0.0811518	0.0437793	0.114162	0.440833	0.269167
112703	FAM71E1	A_24_P246351	1021910	1	0.188619	0.204399	0.189296	0.36419	0.29373	0.243285	0.184477	0.169356	0.271891	0.28424	0.143951	0.156926	0.155056	0.180247	0.136327	0.143488	0.130873	0.173566	0.149436	0.167796	0.133141	0.163565	0.164616	0.321401	0.248684	0.233784
113263	GLCCI1	A_23_P82402	1025317	1	0.572866	0.167383	0.593	0.34571	0.163775	0.0280464	0.0335568	0.0305356	0.0568323	0.0904551	0.153856	0.119436	0.0947127	0.12182	0.128653	0.169794	0.114213	0.123576	0.108392	0.0992065	0.0946204	0.189433	0.149411	0.181994	0.179922	0.0267419
114880	OSBPL6	A_23_P108823	1025063	1	0.581637	0.211025	0.494017	0.576354	0.197349	0.0707944	0.0689764	0.0457736	0.100462	0.156591	0.192194	0.184066	0.177698	0.222638	0.148902	0.13203	0.172107	0.221911	0.243189	0.212022	0.13647	0.125458	0.146816	0.0600154	0.140094	0.0646275
122953	JDP2	A_23_P117582	1020121	1	0.236967	0.185571	0.218458	0.364464	0.188044	0.236842	0.186062	0.149771	0.255192	0.380078	0.171047	0.19641	0.166748	0.200005	0.145798	0.246191	0.15858	0.23383	0.163534	0.170883	0.128163	0.149996	0.185689	0.142617	0.293471	0.115091
130399	ACVR1C	A_23_P397455	1020763	1	0.301332	0.202705	0.15334	0.329771	0.102759	0.0880592	0.134491	0.119858	0.233024	0.365275	0.138064	0.159083	0.190059	0.163917	0.131716	0.173607	0.147689	0.234443	0.185675	0.147878	0.0863806	0.109075	0.11978	0.188515	0.0367912	0.0652078
146057	TTBK2	A_24_P224342	1034702	1	0.531859	0.141226	0.571679	0.389453	0.13223	0.044134	0.0800845	0.0529979	0.133691	0.26994	0.199329	0.201764	0.159206	0.185476	0.176873	0.126221	0.189897	0.168536	0.185986	0.163784	0.150308	0.125906	0.182501	0.0977238	0.188016	0.087191
147463	ANKRD29	CUST_338_PI416261804	1034612	1	0.343269	0.166054	0.146949	0.284611	0.15945	0.183292	0.170482	0.16362	0.319761	0.49637	0.163495	0.184122	0.21114	0.186146	0.153851	0.19199	0.176491	0.251011	0.152683	0.1454	0.0861229	0.149803	0.162137	0.144402	0.25448	0.194107
150568	LINC01102	A_24_P709476	1017902	1	0	0	0	0	0	0	0	0	0	0	0	0	0	0	0	0	0	0	0	0	0	0	0	0	0	0
157848	NKX6-3	A_23_P402804	1071077	1	0.192852	0.574793	0.12933	0.224923	0.0905577	0.120901	0.117271	0.0929095	0.150544	0.283429	0.0836695	0.0673187	0.0893008	0.114375	0.0497262	0.0234558	0.0583659	0.15949	0.0552742	0.137815	0.060298	0.0689758	0.0565372	0.151936	0.62911	0.0163877
158219	TTC39B	A_23_P390097	1034120	1	0.326052	0.30612	0.375456	0.212144	0.0714365	0.0622941	0.128941	0.0856672	0.166898	0.308716	0.128466	0.145096	0.127529	0.14178	0.0884425	0.124448	0.114813	0.138506	0.1379	0.148459	0.111193	0.0967809	0.127349	0.072562	0.407699	0.0687195
162494	RHBDL3	A_23_P308731	1033961	1	0.505111	0.145301	0.604176	0.221808	0.109693	0.101925	0.0910214	0.0671802	0.148621	0.298542	0.178112	0.156317	0.176077	0.200612	0.130897	0.182273	0.192666	0.229877	0.164176	0.147974	0.139662	0.153642	0.17168	0.0906224	0.101827	0.123591
163183	SYNE4	A_23_P350074	1022943	1	0.231263	0.410323	0.196738	0.359171	0.197276	0.229929	0.191646	0.17467	0.267652	0.389548	0.175926	0.165681	0.143264	0.172434	0.152185	0.136687	0.136876	0.168056	0.130771	0.136589	0.124996	0.140551	0.169882	0.134497	0.538549	0.289662
202333	CMYA5	A_23_P124946	1033412	1	0.41675	0.188645	0.0980601	0.351378	0.14717	0.0946019	0.14398	0.130823	0.266913	0.507968	0.141312	0.176855	0.146993	0.173551	0.13665	0.140936	0.152095	0.205774	0.127883	0.157252	0.119706	0.174224	0.183358	0.122569	0.309603	0.113645
221294	NT5DC1	A_23_P382043	1033162	1	0.445926	0.121746	0.51383	0.291214	0.143452	0.105278	0.115056	0.117718	0.235353	0.436247	0.214413	0.218115	0.205518	0.186499	0.214494	0.194792	0.222559	0.177209	0.1968	0.190408	0.124091	0.157735	0.202774	0.149937	0.192996	0.131453
253314	EIF4E1B	CUST_671_PI416379584	1010421	1	0.529372	0.260583	0.0452946	0.222549	0.06189	0.084325	0.0778074	0.0991469	0.360177	0.571873	0.165877	0.198464	0.192248	0.242797	0.0997995	0.0452247	0.162982	0.230859	0.165415	0.158366	0.122502	0.0962482	0.186435	0.0188121	0.153855	0.0571844
284348	LYPD5	A_24_P323148	1028356	1	0.399446	0.175932	0.347727	0.348882	0.158757	0.102741	0.108387	0.11668	0.262587	0.480159	0.206153	0.220306	0.219165	0.236127	0.161418	0.13174	0.227397	0.214759	0.220083	0.18836	0.155148	0.108475	0.216547	0.109373	0.157268	0.138701
286336	FAM78A	A_23_P314250	1032222	1	0.427353	0.158387	0.374637	0.395093	0.124328	0.0889358	0.131405	0.108665	0.313992	0.458202	0.210245	0.238409	0.185066	0.243602	0.182773	0.19728	0.225455	0.214056	0.212352	0.183577	0.158898	0.168986	0.203053	0.152897	0.14177	0.0891557
326624	RAB37	A_23_P414654	1032154	1	0.273673	0.654851	0.00805241	0.013267	0.0157459	0.057467	0.127047	0.100555	0.193985	0.27633	0.0370764	0.0443653	0.0504494	0.0468664	0.0210531	0.0184985	0.0463903	0.0525649	0.0382924	0.0375898	0.0179455	0.0108695	0.0379702	0.00445004	0.686895	0.0770837
339829	CCDC39	CUST_1267_PI416261804	1013955	1	0.483419	0.155196	0.149568	0.563132	0.0904537	0.0655064	0.0476298	0.0583216	0.0869972	0.169697	0.106734	0.137083	0.0706387	0.0980284	0.109192	0.204104	0.0696028	0.144185	0.0859329	0.118243	0.0655329	0.131907	0.0978088	0.133559	0.107303	0.183028
339983	NAT8L	A_24_P91991	1031991	1	0.42237	0.123572	0.421076	0.420437	0.168793	0.117311	0.12363	0.0922261	0.259547	0.431031	0.219888	0.227238	0.197471	0.251453	0.17141	0.17988	0.210497	0.232563	0.193284	0.185912	0.147729	0.165727	0.200552	0.176615	0.170044	0.14011
340419	RSPO2	A_23_P258294	1031962	1	0.228852	0.331143	0.227729	0.210536	0.204228	0.064608	0.0398611	0.0792007	0.128393	0.240995	0.103857	0.109684	0.132094	0.151907	0.0626681	0.357268	0.0734729	0.136248	0.140841	0.159059	0.0746805	0.0474195	0.0994783	0.00577999	0.0378336	0.00682748
342667	STAC2	A_32_P152195	1031901	1	0.557568	0.28493	0.0761012	0.119711	0.0472701	0.0490986	0.0526027	0.0848479	0.293874	0.611245	0.124497	0.157395	0.215827	0.191795	0.0923332	0.0631366	0.206489	0.271815	0.161025	0.147733	0.0640631	0.0536514	0.120514	0.0423237	0.13609	0.0158034
342850	ANKRD62	A_24_P843604	1019967	1	0.265784	0.257139	0.114404	0.19975	0.0275986	0.0352885	0.0428245	0.120872	0.13329	0.303329	0.119794	0.0721842	0.195352	0.118212	0.160624	0.0609594	0.119876	0.134613	0.180386	0.136139	0.0400553	0.00981045	0.13272	0.00201498	0.0204011	0.00723796
375567	VWC2	CUST_363_PI416261804	1031574	1	0.218976	0.33266	0.239774	0.319563	0.178096	0.192591	0.146415	0.114807	0.225558	0.332467	0.125255	0.13834	0.109211	0.156471	0.118325	0.220906	0.106002	0.126583	0.12022	0.111963	0.12229	0.210377	0.127468	0.0816135	0.406229	0.279659
389690	MROH5	CUST_1613_PI416261804	1031351	1	0	0	0	0	0	0	0	0	0	0	0	0	0	0	0	0	0	0	0	0	0	0	0	0	0	0
574036	SERTAD4-AS1	A_32_P207169	1015986	1	0	0	0	0	0	0	0	0	0	0	0	0	0	0	0	0	0	0	0	0	0	0	0	0	0	0
729082	OIP5-AS1	A_32_P67544	1062771	1	0	0	0	0	0	0	0	0	0	0	0	0	0	0	0	0	0	0	0	0	0	0	0	0	0	0
100128537	MIR29B2CHG	A_24_P930088	1016454	1	0	0	0	0	0	0	0	0	0	0	0	0	0	0	0	0	0	0	0	0	0	0	0	0	0	0
100505881	MAGI2-AS3	A_24_P929083	1060043	1	0	0	0	0	0	0	0	0	0	0	0	0	0	0	0	0	0	0	0	0	0	0	0	0	0	0
100506124	LOC100506124	A_23_P5422	1061048	1	0	0	0	0	0	0	0	0	0	0	0	0	0	0	0	0	0	0	0	0	0	0	0	0	0	0
100506421	LINC01158	A_24_P766865	1065832	1	0	0	0	0	0	0	0	0	0	0	0	0	0	0	0	0	0	0	0	0	0	0	0	0	0	0
101928891	LINC01637	A_32_P73413	1066488	1	0	0	0	0	0	0	0	0	0	0	0	0	0	0	0	0	0	0	0	0	0	0	0	0	0	0
101929407	PTPRD-AS1	A_24_P639665	1063648	1	0	0	0	0	0	0	0	0	0	0	0	0	0	0	0	0	0	0	0	0	0	0	0	0	0	0
430	ASCL2	A_32_P171061	1059037	2	0.536911	0.161389	0.537699	0.352767	0.201677	0.0616916	0.0315972	0.0186486	0.0414732	0.0571858	0.107544	0.0974253	0.0880317	0.152782	0.117385	0.161121	0.0762619	0.140137	0.113536	0.149932	0.173825	0.132871	0.0895165	0.215224	0.0991585	0.0616224
493	ATP2B4	A_24_P405205	1058973	2	0.41522	0.199732	0.478117	0.341325	0.144718	0.072679	0.106287	0.0644113	0.163106	0.277664	0.170564	0.176033	0.107933	0.182243	0.139944	0.241537	0.128024	0.159927	0.147655	0.126883	0.188755	0.239799	0.166987	0.0905823	0.177051	0.048487
715	C1R	A_23_P125423	1058708	2	0.20308	0.258116	0.254522	0.363908	0.240392	0.22797	0.184325	0.162163	0.203641	0.341614	0.172167	0.187846	0.121391	0.19336	0.1571	0.349715	0.106712	0.17284	0.134523	0.139812	0.146455	0.207829	0.19793	0.109804	0.283383	0.127314
817	CAMK2D	A_24_P114739	1027101	2	0.340699	0.291826	0.396442	0.373566	0.258461	0.119557	0.110446	0.0892583	0.183958	0.29364	0.165224	0.159679	0.113892	0.167191	0.147309	0.128323	0.11919	0.10817	0.141064	0.138095	0.173471	0.200819	0.16091	0.117635	0.414961	0.218771
1272	CNTN1	A_23_P204541	1069799	2	0.459415	0.177505	0.460772	0.462466	0.250547	0.0867	0.0971742	0.0654792	0.122838	0.190283	0.181463	0.182836	0.169815	0.164614	0.186657	0.122801	0.16494	0.148196	0.198877	0.156034	0.163315	0.111031	0.168378	0.0782353	0.275131	0.112333
1501	CTNND2	A_23_P110624	1057847	2	0.584478	0.180294	0.600413	0.449613	0.17449	0.0760889	0.0504754	0.0476149	0.0939113	0.140233	0.200173	0.190919	0.168172	0.205053	0.16448	0.114901	0.188141	0.177891	0.200125	0.169191	0.166175	0.124022	0.169917	0.0889931	0.0845913	0.0639708
1607	DGKB	A_23_P61919	1057743	2	0.373157	0.188078	0.0738537	0.123432	0.0853435	0.114618	0.17332	0.16409	0.319132	0.453965	0.148411	0.15875	0.118348	0.175844	0.110002	0.125212	0.115098	0.113114	0.169728	0.129994	0.139607	0.110268	0.176142	0.255897	0.109594	0.0344166
1675	CFD	A_23_P119562	1057651	2	0.418396	0.191383	0.15319	0.500873	0.379526	0.181379	0.0954757	0.0860244	0.134125	0.170114	0.119072	0.150694	0.105157	0.226631	0.106481	0.155114	0.0891599	0.134777	0.114104	0.132756	0.173351	0.212986	0.108817	0.248803	0.143925	0.100747
1767	DNAH5	A_24_P388786	1057601	2	0.554427	0.111078	0.333577	0.584611	0.195928	0.0484821	0.0450219	0.0302199	0.0519074	0.0936385	0.129221	0.143423	0.115798	0.134295	0.146051	0.181415	0.110482	0.150399	0.135812	0.12701	0.107292	0.135545	0.103993	0.0617063	0.112779	0.165569
1809	DPYSL3	A_24_P149036	1057549	2	0.743496	0.140088	0.55005	0.621727	0.229417	0.0145458	0.00598946	0.00295858	0.00510046	0.00795593	0.160787	0.165527	0.124138	0.149712	0.162775	0.151849	0.12359	0.136969	0.163238	0.148186	0.139854	0.157436	0.13167	0.127058	0.0387552	0.0683048
2161	F12	A_23_P167674	1057113	2	0.579648	0.187053	0.236641	0.584901	0.445843	0.0857027	0.0352417	0.0417312	0.0739085	0.143537	0.122996	0.144242	0.122745	0.206719	0.133628	0.207074	0.101993	0.126369	0.136452	0.143443	0.160528	0.151728	0.111006	0.250791	0.0845079	0.0702022
2173	FABP7	A_23_P134139	1057090	2	0.692764	0.196843	0.295057	0.693358	0.272787	0.0293835	0.0129545	0.0105637	0.009933	0.0137698	0.155378	0.121466	0.0925767	0.17923	0.126089	0.105458	0.0682014	0.180697	0.167787	0.203231	0.0836509	0.149991	0.110913	0.0492849	0.0686488	0.048947
2558	GABRA5	CUST_14341_PI416261804	1056634	2	0.249894	0.214158	0.307481	0.399506	0.279524	0.237639	0.131657	0.149469	0.191241	0.272688	0.202993	0.197301	0.173375	0.212796	0.239282	0.199222	0.16365	0.140698	0.183339	0.166168	0.182657	0.171021	0.195481	0.232456	0.0049943	0.137362
2560	GABRB1	A_23_P125435	1056611	2	0.393716	0.123076	0.159615	0.490507	0.280557	0.0876084	0.148565	0.07651	0.161909	0.313622	0.170696	0.200535	0.111041	0.199486	0.154071	0.16558	0.110366	0.140413	0.16107	0.157305	0.160901	0.178216	0.167369	0.164002	0.129981	0.0902075
2742	GLRA2	CUST_285_PI416408490	1018371	2	0.660428	0.197696	0.520689	0.538509	0.174974	0.0201454	0.00971768	0.00672462	0.0127728	0.0158195	0.17809	0.194371	0.13611	0.14554	0.128676	0.0705623	0.153779	0.136157	0.167593	0.157885	0.14677	0.11471	0.141443	0.0638629	0.0381485	0.0274886
2786	GNG4	A_23_P335329	1020432	2	0.640369	0.166637	0.587695	0.511811	0.236616	0.0871362	0.0477296	0.0340559	0.0437915	0.0514197	0.202206	0.157172	0.108075	0.11303	0.191283	0.177507	0.116324	0.105489	0.122539	0.0869546	0.106952	0.192472	0.19171	0.214202	0.155821	0.132227
2823	GPM6A	A_23_P121545	1025273	2	0.60622	0.204837	0.564457	0.501197	0.336324	0.0875357	0.0563622	0.0539365	0.0688554	0.0952314	0.228869	0.205986	0.172354	0.188172	0.194893	0.106725	0.167972	0.158969	0.204497	0.1948	0.161735	0.119807	0.200091	0.0717487	0.130593	0.0489036
2911	GRM1	A_23_P30976	1010994	2	0.233971	0.451259	0.255169	0.291506	0.229232	0.08686	0.122279	0.0644936	0.132021	0.195416	0.112951	0.110341	0.0835034	0.154674	0.0828641	0.0629788	0.0931373	0.0769335	0.105304	0.137026	0.108729	0.0828176	0.0992425	0.0628171	0.538598	0.0961688
3269	HRH1	A_23_P212179	1014744	2	0.340541	0.151352	0.148301	0.30243	0.202472	0.101672	0.128414	0.0852804	0.297719	0.427829	0.177696	0.19151	0.134595	0.208552	0.145707	0.1579	0.143292	0.133421	0.153428	0.135962	0.149315	0.172721	0.197376	0.19629	0.0688226	0.0914561
3358	HTR2C	CUST_1864_PI417557136	1055266	2	0.264195	0.341032	0.0661754	0.227496	0.0414271	0.0683133	0.091596	0.107586	0.204609	0.299893	0.0525749	0.0931525	0.0376894	0.0872237	0.0587199	0.276314	0.0284494	0.0326426	0.0565415	0.0776074	0.105385	0.228798	0.0539052	0.29791	0.0853362	0.0957505
3598	IL13RA2	A_23_P85209	1055030	2	0.404713	0.391246	0.254497	0.441821	0.220873	0.0903288	0.0444938	0.0464784	0.0506845	0.0664832	0.0667235	0.105685	0.0523064	0.0677843	0.0953635	0.462181	0.0558982	0.0947778	0.0597097	0.0740358	0.0773769	0.143651	0.0884027	0.121495	0.0602114	0.115147
3738	KCNA3	A_32_P69956	1066124	2	0.561361	0.113202	0.540491	0.45204	0.187377	0.0393574	0.062203	0.0323462	0.0629044	0.124978	0.179919	0.162066	0.107025	0.192531	0.168907	0.143945	0.113986	0.121226	0.146806	0.15044	0.155609	0.175414	0.151263	0.142872	0.123983	0.0888943
3755	KCNG1	A_23_P210581	1054831	2	0.552293	0.214372	0.599028	0.297197	0.131085	0.128676	0.0605498	0.0238126	0.0468156	0.0475741	0.16269	0.137903	0.118782	0.127018	0.177074	0.203193	0.139263	0.194386	0.132762	0.0813792	0.150423	0.143851	0.145681	0.0957019	0.013146	0.0202815
3796	KIF2A	A_23_P254091	1016343	2	0.671604	0.139713	0.580054	0.570273	0.215884	0.0443649	0.037675	0.0301332	0.0559107	0.0871127	0.18563	0.177307	0.14723	0.170855	0.177045	0.165753	0.147041	0.151668	0.193412	0.164215	0.159843	0.166223	0.158854	0.114529	0.0775655	0.0733265
4082	MARCKS	A_23_P214222	1054447	2	0.6823	0.130496	0.649385	0.449072	0.209894	0.0419503	0.0228416	0.0145509	0.0232327	0.0456331	0.169588	0.162436	0.108996	0.149008	0.150326	0.186189	0.107756	0.110168	0.125788	0.129347	0.125074	0.185138	0.135277	0.157921	0.10419	0.0661773
4129	MAOB	A_23_P85008	1054302	2	0.432312	0.166679	0.0966994	0.30626	0.1707	0.148593	0.118378	0.188462	0.339529	0.553202	0.180353	0.207522	0.133582	0.170921	0.201943	0.248277	0.138264	0.110058	0.152028	0.126892	0.143225	0.220147	0.222477	0.203277	0.137391	0.209768
4257	MGST1	A_23_P36658	1023521	2	0.249742	0.288472	0.16741	0.235288	0.224948	0.123047	0.182932	0.309556	0.303067	0.392812	0.126103	0.134791	0.106756	0.151571	0.139089	0.228651	0.095801	0.0956986	0.129315	0.125322	0.178548	0.275792	0.139639	0.176935	0.312786	0.307165
4602	MYB	A_23_P31073	1053962	2	0.668145	0.18575	0.559536	0.514995	0.135625	0.0153049	0.00896336	0.0104334	0.0189991	0.0244325	0.146895	0.145345	0.0653835	0.11145	0.131635	0.195232	0.06612	0.0982401	0.0934037	0.111359	0.127641	0.242288	0.116314	0.147284	0.101309	0.0748529
4625	MYH7	A_24_P282383	1053929	2	0.36113	0.313645	0.176182	0.429675	0.141689	0.0731527	0.0345975	0.0382827	0.0971037	0.17764	0.0662318	0.0884269	0.0376915	0.0659154	0.109106	0.225719	0.0442994	0.04402	0.0489869	0.0456626	0.0559425	0.125042	0.0824799	0.239284	0.237443	0.236057
4856	NOV	A_23_P82929	1053642	2	0.442672	0.281199	0.488864	0.421063	0.204106	0.162766	0.10313	0.0561435	0.107964	0.17085	0.254155	0.23754	0.158504	0.221816	0.231728	0.174083	0.183572	0.14741	0.189505	0.148408	0.160976	0.0919392	0.212205	0.0419491	0.0403322	0.0469751
5092	PCBD1	A_23_P367405	1053334	2	0.435222	0.207677	0.375695	0.569597	0.247517	0.136942	0.129248	0.131005	0.198508	0.321666	0.203143	0.195982	0.155681	0.186307	0.201851	0.214849	0.138676	0.130412	0.158355	0.149262	0.140548	0.236728	0.195947	0.209962	0.326965	0.267002
5409	PNMT	A_23_P100642	1052927	2	0.415673	0.255526	0.367179	0.532253	0.287194	0.185961	0.151916	0.10027	0.131994	0.165808	0.244029	0.229678	0.186033	0.22288	0.189969	0.100307	0.171492	0.142684	0.181943	0.164643	0.172432	0.139918	0.226202	0.28152	0.0628572	0.0472154
5441	POLR2L	A_23_P33022	1052876	2	0.498694	0.129177	0.465586	0.599108	0.248915	0.178668	0.138532	0.103308	0.150406	0.211759	0.218412	0.204593	0.151372	0.21594	0.205093	0.261034	0.140699	0.173106	0.169397	0.161879	0.172326	0.209434	0.203857	0.190591	0.230605	0.162069
5569	PKIA	A_23_P31765	1052708	2	0.697939	0.104412	0.544379	0.601928	0.250077	0.0382221	0.0221305	0.0189883	0.0295219	0.044245	0.177841	0.169657	0.139145	0.164471	0.15977	0.120975	0.127754	0.121048	0.17453	0.181371	0.159225	0.145363	0.149336	0.144751	0.0976431	0.102457
5580	PRKCD	A_23_P144054	1030581	2	0.333532	0.187406	0.124963	0.323395	0.17704	0.160756	0.152366	0.1402	0.377391	0.415177	0.177015	0.178936	0.119585	0.166898	0.181622	0.141304	0.132574	0.0931964	0.150859	0.105804	0.160267	0.180883	0.207631	0.223715	0.260628	0.239079
5655	KLK10	A_23_P107911	1019679	2	0.229372	0.431162	0.0591483	0.197641	0.214721	0.0185822	0.0131955	0.0150814	0.0472048	0.070611	0.0136317	0.0183969	0.0119327	0.0150871	0.0327224	0.0451993	0.0148186	0.00526986	0.0106791	0.00884016	0.0137286	0.033846	0.0139428	0.0445775	0.160045	0.434511
5733	PTGER3	CUST_12458_PI416261804	1027786	2	0.165306	0.238974	0.193613	0.0652043	0.0455651	0.0225153	0.0262821	0.0142509	0.0276219	0.0402896	0.107146	0.112382	0.0482743	0.10698	0.103491	0.117597	0.0776481	0.0394762	0.0712629	0.0827887	0.153291	0.181169	0.110398	0.0479645	0.279214	0.0638788
5734	PTGER4	A_23_P148047	1052488	2	0.339291	0.286197	0.132198	0.401533	0.11927	0.0348682	0.0343587	0.0467149	0.0896966	0.0988309	0.0695131	0.10281	0.0530281	0.0895992	0.0755429	0.333404	0.053809	0.0474332	0.0778678	0.0680934	0.0980552	0.132731	0.0729164	0.0318302	0.0314539	0.0360325
5786	PTPRA	A_23_P28869	1024118	2	0.534145	0.112879	0.489856	0.576577	0.288189	0.123811	0.0933482	0.0740785	0.146808	0.205905	0.207328	0.197475	0.150037	0.206045	0.20162	0.232501	0.150582	0.183556	0.175197	0.167216	0.17552	0.214548	0.191697	0.156196	0.190765	0.124151
5801	PTPRR	A_23_P47924	1052425	2	0.188781	0.349316	0.174663	0.316114	0.234099	0.198884	0.175286	0.138253	0.254142	0.318541	0.162803	0.18039	0.128003	0.173389	0.152269	0.113112	0.113173	0.121917	0.142503	0.138891	0.173651	0.186444	0.162204	0.076858	0.466377	0.0930336
5836	PYGL	CUST_16608_PI416261804	1052394	2	0.397575	0.231124	0.238294	0.393834	0.364994	0.0813585	0.0583276	0.0559397	0.0783513	0.108126	0.104647	0.11221	0.048377	0.0981906	0.112411	0.216784	0.0518391	0.0896585	0.0581385	0.0730131	0.0684352	0.254147	0.110975	0.13546	0.13912	0.166984
5874	RAB27B	A_23_P107612	1052359	2	0.23859	0.187095	0.0907292	0.292648	0.152606	0.144885	0.154589	0.109156	0.210779	0.324048	0.1451	0.167229	0.105297	0.182259	0.136443	0.0865779	0.0987785	0.0870038	0.155571	0.135911	0.185986	0.140895	0.155149	0.0912913	0.0327457	0.217754
5950	RBP4	A_23_P75283	1023113	2	0.296828	0.266819	0.0442337	0.292896	0.219171	0.239378	0.198307	0.208908	0.279782	0.416922	0.220136	0.229817	0.169617	0.181215	0.240859	0.235984	0.16351	0.0884258	0.181248	0.137376	0.173393	0.140873	0.263031	0.134192	0.028933	0.0563422
6503	SLA	A_23_P216340	1021121	2	0.661963	0.268518	0.508914	0.533997	0.164973	0.00858155	0.00337758	0.0011158	0.00289853	0.00265776	0.191038	0.180521	0.137622	0.163196	0.155371	0.0403492	0.15211	0.156828	0.177348	0.1658	0.133843	0.0714498	0.150402	0.0111286	0.00949923	0.0023889
6585	SLIT1	A_23_P161386	1051322	2	0.60676	0.219604	0.5014	0.541447	0.21495	0.0429117	0.0395102	0.0189067	0.0623121	0.0841814	0.185618	0.18879	0.158585	0.18491	0.152742	0.116839	0.176175	0.186197	0.190664	0.147082	0.172008	0.123486	0.144454	0.080034	0.0137441	0.0361021
6622	SNCA	A_32_P109653	1010655	2	0.298393	0.152344	0.230991	0.478624	0.208783	0.238054	0.14835	0.168055	0.233834	0.329305	0.207005	0.214061	0.163339	0.235503	0.215228	0.199667	0.14008	0.15785	0.178007	0.181142	0.196921	0.170898	0.229906	0.0972362	0.206143	0.12985
6751	SSTR1	A_24_P244706	1051105	2	0.404263	0.226144	0.0550655	0.318068	0.44813	0.108256	0.0922733	0.0532057	0.102267	0.115259	0.116161	0.109599	0.111572	0.232771	0.0981658	0.064262	0.0810758	0.0595998	0.114831	0.195036	0.136941	0.0992497	0.106488	0.0313779	0.012925	0.0398773
6804	STX1A	A_23_P168556	1020966	2	0.353175	0.256374	0.177931	0.509331	0.184613	0.221954	0.15179	0.139057	0.272743	0.345724	0.261525	0.259391	0.198098	0.248206	0.208506	0.110031	0.174485	0.199282	0.214856	0.179752	0.189682	0.118351	0.261731	0.0713952	0.105499	0.0880723
6902	TBCA	A_23_P167698	1050950	2	0.687581	0.12671	0.62759	0.579896	0.211059	0.0827933	0.0538825	0.0577742	0.0540145	0.087138	0.215504	0.1724	0.147112	0.173037	0.201493	0.198932	0.127806	0.147628	0.170141	0.16771	0.148137	0.186661	0.187104	0.168068	0.117051	0.099288
6920	TCEA3	A_24_P327886	1050931	2	0.408937	0.304518	0.158817	0.459131	0.378457	0.106669	0.0912663	0.0621353	0.122468	0.184117	0.125304	0.114505	0.0757346	0.118517	0.136473	0.179035	0.0636094	0.098875	0.0793988	0.0987928	0.0844831	0.178206	0.127778	0.213413	0.373607	0.0866141
7026	NR2F2	A_23_P88589	1013661	2	0.372525	0.412944	0.337747	0.278856	0.123477	0.0235197	0.0132595	0.00907242	0.0228637	0.029595	0.0289424	0.0492849	0.0169297	0.0648384	0.0252133	0.1842	0.0176448	0.0237453	0.0201959	0.0429187	0.120244	0.424107	0.0261754	0.0244573	0.0619775	0.090925
7071	KLF10	A_23_P168828	1030669	2	0.580392	0.213438	0.542388	0.520802	0.267355	0.0661889	0.0879707	0.0605282	0.0907378	0.0977462	0.20019	0.17355	0.14499	0.217626	0.170611	0.165939	0.133403	0.212088	0.202176	0.193736	0.182441	0.152864	0.182221	0.0822612	0.0585524	0.0433105
7347	UCHL3	A_23_P76690	1050485	2	0.642287	0.122735	0.59869	0.593404	0.227018	0.0950078	0.0750763	0.076453	0.0938767	0.135105	0.20475	0.190037	0.146516	0.1977	0.205647	0.207007	0.145775	0.166827	0.196505	0.19172	0.186437	0.193252	0.187305	0.171359	0.132383	0.0998573
7480	WNT10B	A_23_P162322	1050340	2	0.449911	0.151706	0.0833463	0.48184	0.431418	0.163467	0.0872557	0.104345	0.175624	0.319861	0.192505	0.191893	0.155698	0.221162	0.181402	0.146665	0.133703	0.131675	0.166174	0.161933	0.165802	0.149525	0.194161	0.120093	0.0594838	0.132448
7991	TUSC3	A_24_P95154	1050015	2	0.665298	0.0793272	0.543649	0.599213	0.315262	0.0624042	0.0410921	0.0412639	0.0663445	0.0885966	0.182411	0.177767	0.14351	0.176481	0.177249	0.167003	0.135352	0.143	0.175583	0.168387	0.14513	0.156356	0.160655	0.197012	0.13843	0.129603
8013	NR4A3	A_23_P398566	1026472	2	0.539165	0.248897	0.565325	0.249304	0.0917135	0.0235125	0.0338395	0.0179986	0.0359522	0.0448979	0.0959514	0.0847191	0.107395	0.106006	0.145747	0.254899	0.109034	0.177273	0.143447	0.0907921	0.162555	0.0771484	0.0755363	0.0292443	0.0263221	0.00674951
8321	FZD1	A_24_P38276	1049850	2	0.565102	0.224033	0.46647	0.517118	0.240645	0.0571972	0.0559098	0.0246702	0.057424	0.076141	0.1422	0.156925	0.0766276	0.128114	0.137193	0.270915	0.0952275	0.117266	0.0966559	0.10773	0.148829	0.20829	0.11962	0.0718919	0.220297	0.0764014
8704	B4GALT2	A_23_P149206	1030052	2	0.588197	0.155146	0.48543	0.61472	0.29994	0.174057	0.0895328	0.0735397	0.0873505	0.0968718	0.218523	0.207287	0.16194	0.226051	0.196636	0.180656	0.144035	0.183026	0.192156	0.183147	0.1816	0.157122	0.192785	0.149355	0.0727234	0.118018
8715	NOL4	A_32_P126733	1049391	2	0.677641	0.192432	0.540983	0.593829	0.223434	0.0381607	0.0318916	0.0234597	0.0410532	0.0612224	0.204782	0.190062	0.1484	0.174916	0.177397	0.113925	0.13739	0.152353	0.193538	0.170052	0.158278	0.13775	0.177112	0.0906277	0.0585762	0.0381861
8912	CACNA1H	A_23_P3483	1023783	2	0.671108	0.196379	0.531305	0.575131	0.174916	0.028539	0.0161942	0.0116636	0.0418149	0.0483501	0.1549	0.161076	0.119415	0.171363	0.135453	0.121268	0.12931	0.162472	0.153782	0.141934	0.1254	0.136641	0.113034	0.258085	0.0561931	0.0339474
8938	BAIAP3	A_23_P163492	1049143	2	0.402207	0.266108	0.135816	0.348257	0.127588	0.0668505	0.0446544	0.0455211	0.250627	0.413136	0.144231	0.174336	0.0712844	0.125109	0.163118	0.256308	0.0799283	0.0555137	0.0949252	0.0680301	0.114086	0.223957	0.172356	0.152782	0.0278057	0.225025
9168	TMSB10	A_23_P68106	1048908	2	0.733276	0.151256	0.656063	0.590551	0.189616	0.0673251	0.0414975	0.0390454	0.0434702	0.0664978	0.219973	0.179061	0.149396	0.177184	0.198506	0.182035	0.137645	0.145716	0.169242	0.1587	0.151143	0.185441	0.175509	0.171514	0.0583655	0.106194
9215	LARGE1	A_23_P91697	1027019	2	0.487283	0.175061	0.482768	0.51476	0.204002	0.0944966	0.0998158	0.072201	0.183705	0.23814	0.221228	0.218441	0.165843	0.195242	0.207185	0.17669	0.18869	0.177253	0.204945	0.158584	0.178182	0.142374	0.199323	0.166358	0.187189	0.0337389
9256	TSPOAP1	A_23_P152559	1016586	2	0.364012	0.187529	0.214848	0.463817	0.134204	0.232718	0.182231	0.0949936	0.306509	0.403635	0.248035	0.236076	0.17031	0.242204	0.209144	0.147413	0.170343	0.178731	0.191511	0.170641	0.211232	0.181002	0.249057	0.119744	0.186077	0.0782799
9362	CPNE6	A_23_P151595	1048682	2	0.248783	0.169546	0.102352	0.343053	0.237662	0.297248	0.190141	0.143917	0.279215	0.329734	0.197599	0.211705	0.161926	0.216046	0.171076	0.196846	0.142481	0.139438	0.165752	0.147252	0.21195	0.190206	0.228187	0.114466	0.0872921	0.107609
9609	RAB36	A_23_P103011	1048362	2	0.482822	0.162774	0.382201	0.567122	0.27335	0.104336	0.0865196	0.0726105	0.168937	0.208293	0.173609	0.172739	0.129987	0.183792	0.187676	0.28249	0.120704	0.158981	0.158008	0.15652	0.154561	0.227837	0.167394	0.168018	0.129574	0.125414
9615	GDA	A_24_P393571	1048356	2	0.324356	0.262266	0.0236934	0.128906	0.0975923	0.207648	0.21119	0.109696	0.252115	0.395328	0.184562	0.182675	0.148597	0.193666	0.161412	0.0971749	0.140196	0.124111	0.183863	0.146273	0.15967	0.106466	0.183547	0.0118919	0.00109332	0.0107608
9636	ISG15	A_23_P819	1048329	2	0.295097	0.154795	0.0701276	0.197955	0.152134	0.275244	0.386805	0.336359	0.154392	0.215186	0.122375	0.160056	0.139509	0.173807	0.117844	0.157206	0.12489	0.14366	0.137902	0.145391	0.124258	0.166632	0.151224	0.13835	0.163198	0.28381
9750	RIPOR2	A_24_P941359	1011029	2	0.573363	0.169748	0.620121	0.331983	0.149551	0.0646096	0.0500737	0.0286362	0.0727549	0.106919	0.164466	0.144653	0.129812	0.146364	0.120117	0.154178	0.148464	0.137321	0.149374	0.107085	0.137079	0.189504	0.142972	0.204181	0.0807811	0.0193058
9890	PLPPR4	A_32_P148538	1048063	2	0.438601	0.213446	0.3906	0.512339	0.266388	0.117672	0.134003	0.0739292	0.125711	0.160276	0.202063	0.206268	0.166653	0.226594	0.170836	0.149218	0.160897	0.188814	0.203786	0.209663	0.195737	0.144499	0.174018	0.0769235	0.0700323	0.0493525
10154	PLXNC1	A_23_P414958	1047766	2	0.595274	0.200349	0.315987	0.617844	0.249029	0.0398961	0.0348634	0.0180399	0.0466809	0.0770487	0.105563	0.146786	0.0611424	0.125036	0.126237	0.184944	0.0590593	0.0611745	0.085424	0.122907	0.145656	0.237375	0.0994987	0.170072	0.182362	0.113535
10160	FARP1	A_23_P308763	1027637	2	0.70948	0.134725	0.476412	0.67625	0.271421	0.05379	0.0279256	0.0185572	0.0352078	0.0547973	0.188777	0.19798	0.130791	0.173782	0.16643	0.157459	0.127916	0.122598	0.154552	0.159813	0.142222	0.175121	0.152981	0.141883	0.0637899	0.0998223
10923	SUB1	A_23_P59921	1046819	2	0.604027	0.145524	0.607382	0.522376	0.231266	0.117754	0.0677203	0.0812311	0.0826173	0.137479	0.214665	0.187883	0.163193	0.18099	0.207967	0.213878	0.140924	0.147974	0.180952	0.173548	0.176363	0.192993	0.201448	0.163078	0.0970021	0.0949863
11069	RAPGEF4	A_23_P17192	1013100	2	0.506931	0.2315	0.0317296	0.0721521	0.0544522	0.230304	0.191538	0.223295	0.37858	0.557819	0.186648	0.206049	0.150442	0.224212	0.182106	0.11255	0.146836	0.125384	0.178482	0.155028	0.240517	0.156132	0.237008	0.0643724	0.0867268	0.0505441
22881	ANKRD6	A_23_P70297	1040732	2	0.43203	0.213396	0.250763	0.566186	0.222578	0.146129	0.119275	0.0778947	0.140159	0.196432	0.149115	0.187204	0.0945355	0.151322	0.161502	0.227561	0.0955389	0.109787	0.113165	0.104404	0.155676	0.253259	0.154286	0.133392	0.261182	0.118093
23046	KIF21B	A_23_P126888	1021884	2	0.688925	0.16644	0.501292	0.623908	0.16997	0.0565734	0.0298087	0.0101886	0.0237731	0.0254921	0.16236	0.175149	0.133085	0.18593	0.148676	0.107038	0.140985	0.151522	0.168007	0.157111	0.156712	0.127244	0.125035	0.150392	0.02775	0.0588297
23467	NPTXR	A_23_P29282	1045670	2	0.259945	0.206625	0.250446	0.37881	0.167818	0.144214	0.18196	0.0920525	0.232364	0.300975	0.174034	0.169363	0.122244	0.197589	0.146401	0.303513	0.122119	0.158632	0.163415	0.140023	0.1916	0.183374	0.171614	0.0620933	0.113133	0.131404
23531	MMD	A_23_P164047	1045593	2	0.425651	0.185813	0.397777	0.532824	0.361139	0.180039	0.111981	0.17084	0.153091	0.175113	0.221479	0.208606	0.170449	0.219304	0.220047	0.191175	0.157763	0.150037	0.206968	0.214053	0.213956	0.177947	0.2114	0.155537	0.0453021	0.131867
26996	GPR160	A_23_P167005	1044734	2	0.318377	0.189395	0.160047	0.363888	0.408789	0.237455	0.151781	0.162978	0.101498	0.138416	0.180933	0.143637	0.106471	0.182443	0.153487	0.138464	0.11626	0.105874	0.146309	0.258533	0.1719	0.126541	0.168525	0.0903513	0.127467	0.0482501
27077	B9D1	A_24_P176714	1044676	2	0.351937	0.173904	0.344007	0.525311	0.275729	0.181011	0.157841	0.1712	0.190721	0.303936	0.190703	0.196407	0.171816	0.222687	0.193569	0.269203	0.139587	0.174861	0.166241	0.180414	0.176542	0.223213	0.210454	0.28992	0.119826	0.162907
27132	CPNE7	A_23_P26426	1025959	2	0.435763	0.37811	0.0569216	0.501801	0.34077	0.181153	0.0817065	0.0684443	0.143705	0.203926	0.10529	0.125728	0.0946201	0.174019	0.121921	0.0971194	0.0732849	0.10383	0.0983889	0.129756	0.123534	0.124985	0.104444	0.203729	0.0559843	0.466875
27345	KCNMB4	A_23_P64792	1044451	2	0.467695	0.164406	0.437451	0.566351	0.267658	0.136685	0.110324	0.108788	0.186097	0.25023	0.220676	0.22233	0.187729	0.248114	0.198651	0.197206	0.187084	0.196546	0.212126	0.21198	0.205288	0.181183	0.205083	0.120926	0.139535	0.085168
29799	YPEL1	A_23_P40548	1044240	2	0.68791	0.176431	0.512587	0.628157	0.271828	0.050583	0.030912	0.0275706	0.0417885	0.0509153	0.186403	0.17765	0.143303	0.205646	0.166266	0.122963	0.130646	0.136295	0.157208	0.191583	0.163567	0.160563	0.154951	0.170447	0.0471073	0.0532962
51155	JPT1	A_23_P100632	1030180	2	0.742534	0.13332	0.626985	0.562669	0.276566	0.0321501	0.0147199	0.0121972	0.0162019	0.0229891	0.185252	0.164346	0.124773	0.169015	0.164986	0.177913	0.124413	0.136637	0.153908	0.159468	0.15355	0.168519	0.149811	0.131564	0.0626935	0.0831952
51375	SNX7	A_23_P35066	1028084	2	0.668206	0.235967	0.45335	0.613423	0.253865	0.0350795	0.017772	0.0161086	0.0188875	0.0299427	0.179863	0.166128	0.125958	0.194616	0.186145	0.127358	0.118095	0.136681	0.159816	0.223781	0.153112	0.129729	0.137333	0.0319192	0.0187451	0.0365457
51440	HPCAL4	A_24_P139665	1043396	2	0.242443	0.200813	0.219236	0.356795	0.205378	0.20249	0.157252	0.159702	0.267645	0.384321	0.205156	0.204342	0.148889	0.208275	0.185398	0.122835	0.135919	0.13386	0.180684	0.153626	0.189048	0.148651	0.211656	0.155867	0.323644	0.119694
51617	NSG2	A_23_P319005	1043242	2	0.668271	0.130569	0.616616	0.503092	0.248015	0.0445681	0.0339787	0.0263956	0.0503806	0.0628768	0.18769	0.175528	0.144553	0.161541	0.149583	0.136006	0.14938	0.141768	0.161402	0.157269	0.176373	0.143993	0.160231	0.181604	0.0664524	0.0827619
51668	HSPB11	A_23_P96872	1043188	2	0.571158	0.131813	0.51435	0.611441	0.22528	0.111419	0.100982	0.0971224	0.119233	0.200203	0.20911	0.190966	0.145489	0.176795	0.225982	0.241687	0.144809	0.168615	0.186912	0.16778	0.148197	0.225182	0.199085	0.211124	0.167602	0.131743
51760	SYT17	A_23_P163697	1043121	2	0.22319	0.227055	0.168536	0.334287	0.238815	0.265001	0.168405	0.124731	0.274463	0.336815	0.175577	0.184552	0.14126	0.204253	0.195842	0.251422	0.145069	0.10065	0.146106	0.141918	0.18944	0.234588	0.195073	0.084818	0.0437883	0.231801
53826	FXYD6	A_23_P150394	1043050	2	0.609309	0.149592	0.568491	0.528322	0.257585	0.0752058	0.0501186	0.0461916	0.0813866	0.132057	0.201372	0.174869	0.15077	0.193705	0.173102	0.199408	0.147005	0.200472	0.19002	0.159141	0.162418	0.174758	0.164071	0.0818053	0.105558	0.0960746
54536	EXOC6	A_23_P169576	1042839	2	0.623619	0.166081	0.548189	0.569885	0.278984	0.0795982	0.0572065	0.0506776	0.0788314	0.110944	0.216527	0.197462	0.149516	0.174835	0.226667	0.152309	0.150015	0.142938	0.197134	0.174459	0.172966	0.151241	0.19125	0.13619	0.0951527	0.0676072
54550	NECAB2	A_23_P66011	1042823	2	0.221279	0.474545	0.129054	0.335676	0.169783	0.175859	0.0996027	0.0973277	0.16979	0.23114	0.0889989	0.0792133	0.0576523	0.103528	0.121776	0.0832809	0.046406	0.0456034	0.07318	0.0681204	0.130252	0.17204	0.102232	0.238243	0.0999435	0.533025
54874	FNBP1L	A_23_P417942	1026431	2	0.759006	0.128236	0.627559	0.575576	0.157873	0.0140692	0.00703837	0.00415413	0.00722072	0.0104734	0.172885	0.156208	0.116897	0.13995	0.160137	0.155816	0.12702	0.133979	0.148095	0.137943	0.142162	0.163819	0.142269	0.135524	0.0601717	0.0619468
55016	2021-03-01	A_23_P7262	1070147	2	0.580334	0.201986	0.39515	0.565865	0.362615	0.0543688	0.0544459	0.0358906	0.0757682	0.0918038	0.178775	0.163201	0.139087	0.220328	0.129179	0.138271	0.116666	0.133725	0.155547	0.244561	0.159408	0.162726	0.152776	0.074797	0.0550035	0.0658523
55022	PID1	A_23_P21485	1017017	2	0.602392	0.201475	0.370423	0.643113	0.315178	0.0626433	0.0509023	0.0529496	0.0901778	0.125148	0.182618	0.204852	0.11429	0.19544	0.171135	0.161473	0.124986	0.131623	0.158659	0.195939	0.156684	0.229979	0.162736	0.166961	0.0386127	0.0615466
55086	CXorf57	A_23_P96369	1042312	2	0.535588	0.259263	0.51916	0.407983	0.185808	0.0399369	0.0303438	0.0360639	0.057616	0.0976394	0.139664	0.107224	0.0660804	0.0924463	0.18256	0.211561	0.0751381	0.07927	0.0847774	0.0704752	0.0974829	0.249509	0.146873	0.265237	0.0921869	0.0982822
55120	FANCL	A_23_P131383	1016198	2	0.676442	0.142309	0.660662	0.501333	0.194136	0.0460452	0.0395536	0.040898	0.0753196	0.112541	0.193191	0.147476	0.137203	0.181486	0.177674	0.192325	0.142586	0.210424	0.174406	0.158322	0.166034	0.173708	0.16296	0.159477	0.0954127	0.0708662
55190	NUDT11	A_23_P62387	1042182	2	0.715122	0.148692	0.653092	0.516537	0.230604	0.0370664	0.0212809	0.0201544	0.0296938	0.053742	0.177843	0.173967	0.13109	0.178834	0.17153	0.152576	0.121853	0.131186	0.163006	0.165029	0.157959	0.157138	0.154077	0.175534	0.0567169	0.0665892
55282	LRRC36	A_23_P118042	1042042	2	0.467764	0.312255	0.220905	0.521032	0.152867	0.0785869	0.0508978	0.0283826	0.0424939	0.0621933	0.0847174	0.075244	0.0523399	0.0599268	0.102108	0.116205	0.0491446	0.0721547	0.0517785	0.0514517	0.0593077	0.110021	0.0782229	0.201403	0.3025	0.260838
55315	SLC29A3	A_23_P46871	1042005	2	0.475665	0.198189	0.372189	0.534579	0.3436	0.0940805	0.0721319	0.0843732	0.155921	0.185354	0.168949	0.166497	0.116229	0.188196	0.150614	0.152325	0.110541	0.145479	0.140482	0.154049	0.161561	0.220835	0.163517	0.321581	0.124008	0.153852
55509	BATF3	A_23_P160720	1041871	2	0.501118	0.231937	0.155728	0.64459	0.276519	0.111302	0.143816	0.111265	0.171199	0.195267	0.152731	0.174102	0.142855	0.238805	0.156082	0.176959	0.12172	0.118316	0.178668	0.215915	0.195286	0.154973	0.174436	0.265339	0.0703271	0.033172
55800	SCN3B	CUST_551_PI416408490	1041568	2	0.487927	0.188428	0.437613	0.537841	0.211696	0.0883285	0.113856	0.0618143	0.148944	0.184416	0.21003	0.218033	0.163181	0.212541	0.180884	0.137057	0.174329	0.159956	0.214585	0.183484	0.19194	0.143299	0.18779	0.130707	0.045912	0.0931295
55845	BRK1	A_23_P420361	1041502	2	0	0	0	0	0	0	0	0	0	0	0	0	0	0	0	0	0	0	0	0	0	0	0	0	0	0
55885	LMO3	A_24_P381441	1026707	2	0.605105	0.268603	0.626459	0.296395	0.112772	0.0254318	0.0187901	0.0258478	0.0363996	0.052512	0.209169	0.20817	0.143698	0.119904	0.13092	0.0587115	0.189061	0.0602372	0.136359	0.114207	0.157977	0.0869284	0.198679	0.0590283	0.00524697	0.00463995
55897	MESP1	A_23_P77223	1041444	2	0.397145	0.135954	0.243719	0.511798	0.395133	0.227074	0.126879	0.111396	0.136574	0.224013	0.19764	0.181069	0.152402	0.254671	0.156494	0.163035	0.136093	0.146522	0.169627	0.17944	0.179061	0.183314	0.174302	0.113605	0.220281	0.138418
55959	SULF2	A_23_P154605	1016974	2	0.504146	0.240161	0.287418	0.586853	0.167464	0.0764075	0.0697781	0.0465648	0.111111	0.162312	0.173377	0.210753	0.0937448	0.128518	0.149371	0.311707	0.114594	0.0614214	0.104465	0.105496	0.175559	0.124244	0.165041	0.101611	0.145445	0.0834462
55968	NSFL1C	A_23_P210719	1024248	2	0.604017	0.112023	0.547254	0.603054	0.280712	0.0875868	0.0702324	0.0863282	0.124007	0.187174	0.223995	0.211455	0.163365	0.209388	0.198157	0.200708	0.154228	0.176485	0.184411	0.182198	0.172086	0.211872	0.197174	0.171415	0.145916	0.118845
56477	CCL28	A_23_P503072	1030614	2	0.280455	0.25197	0.233681	0.305654	0.0937525	0.153271	0.145309	0.127339	0.241225	0.384329	0.246264	0.185326	0.12425	0.210741	0.133232	0.171987	0.172509	0.150432	0.196892	0.156301	0.197638	0.184061	0.224569	0.041356	0.0638228	0.0339489
56853	CELF4	A_32_P183367	1010501	2	0.415742	0.0957169	0.33654	0.53377	0.245859	0.128889	0.119514	0.0809246	0.214579	0.293962	0.193858	0.198239	0.151876	0.223848	0.17307	0.142562	0.154782	0.154636	0.174667	0.171686	0.176391	0.185266	0.186638	0.176877	0.227926	0.191569
56954	NIT2	A_24_P120346	1041049	2	0.512274	0.169899	0.49067	0.591414	0.254285	0.152489	0.107161	0.14018	0.130412	0.236658	0.22546	0.203704	0.175114	0.22922	0.231301	0.274465	0.152593	0.203719	0.19856	0.198571	0.196029	0.205534	0.202869	0.135219	0.110364	0.130298
57146	TMEM159	A_23_P406131	1040801	2	0.666823	0.153641	0.681376	0.367357	0.228874	0.0446787	0.0324307	0.0283576	0.0369926	0.0504475	0.182217	0.140972	0.147465	0.140162	0.188345	0.0999742	0.146363	0.143707	0.181778	0.120011	0.122286	0.103438	0.143927	0.156103	0.176584	0.0356128
57465	TBC1D24	A_32_P458096	1066696	2	0.571287	0.10336	0.510941	0.549688	0.197087	0.062474	0.0683483	0.0432237	0.113482	0.182165	0.192254	0.191415	0.14987	0.191079	0.182673	0.151728	0.158856	0.177355	0.178001	0.150146	0.159912	0.142579	0.168964	0.123227	0.186516	0.102444
57495	NWD2	A_23_P396934	1016562	2	0.571923	0.222176	0.132911	0.64077	0.260814	0.0740442	0.0732805	0.0302507	0.0687852	0.0885369	0.125628	0.170325	0.130707	0.187607	0.154508	0.090206	0.110665	0.125151	0.185627	0.210296	0.145835	0.0768168	0.117974	0.00843875	0.046807	0.0562179
57496	MKL2	A_23_P54556	1040632	2	0.331409	0.251485	0.245637	0.350181	0.153227	0.0581436	0.1204	0.0750529	0.190037	0.365314	0.167903	0.182568	0.124341	0.19023	0.138997	0.104959	0.140485	0.123075	0.163826	0.141167	0.133205	0.136095	0.177965	0.31688	0.040999	0.0415064
57630	SH3RF1	A_24_P100551	1040499	2	0.410597	0.245307	0.445212	0.354832	0.160724	0.0733703	0.0675285	0.0528491	0.109627	0.14507	0.180032	0.164083	0.086898	0.142995	0.160399	0.309749	0.0965996	0.113243	0.110127	0.105157	0.138747	0.242702	0.168068	0.208544	0.103213	0.0932181
57718	PPP4R4	A_23_P425332	1026753	2	0.429675	0.130935	0.0190203	0.0551295	0.0353668	0.23495	0.202714	0.22453	0.386273	0.410462	0.163965	0.165744	0.126372	0.157766	0.15386	0.109499	0.110626	0.098851	0.157091	0.120535	0.17443	0.11044	0.214394	0.0926287	0.147752	0.130581
59345	GNB4	A_32_P171313	1040254	2	0.682903	0.169572	0.627948	0.494434	0.175077	0.0472021	0.0337046	0.0181712	0.0265979	0.0392314	0.177868	0.17146	0.156011	0.154531	0.180783	0.127064	0.161735	0.142722	0.180645	0.164033	0.144188	0.140376	0.138447	0.0981786	0.0465023	0.0450147
63982	ANO3	A_23_P35725	1040058	2	0.381095	0.326321	0.00686933	0.0861759	0.0842215	0.0893714	0.146292	0.10118	0.3172	0.403607	0.121458	0.130615	0.0966388	0.136113	0.100642	0.0549599	0.115466	0.076681	0.134268	0.0864442	0.11004	0.105897	0.140166	0.376911	0.00523181	0.0101185
64131	XYLT1	A_24_P787897	1039979	2	0.524527	0.156177	0.524448	0.378783	0.102778	0.0383018	0.0549802	0.0246701	0.064521	0.100709	0.168604	0.151215	0.0976417	0.163648	0.155718	0.187945	0.110358	0.112673	0.15382	0.137638	0.143759	0.180971	0.144199	0.0882346	0.110102	0.0375655
64748	PLPPR2	A_23_P153461	1039767	2	0.595324	0.113791	0.426666	0.605013	0.349221	0.109923	0.0679097	0.0400637	0.0797007	0.0967712	0.187853	0.197445	0.140687	0.190691	0.164831	0.176534	0.139862	0.148713	0.170068	0.161271	0.156519	0.151407	0.153525	0.194985	0.0900522	0.121509
64850	ETNPPL	A_23_P257231	1015973	2	0.502379	0.234813	0.0096159	0.0319336	0.0853768	0.1154	0.147894	0.424839	0.306484	0.467316	0.122024	0.113192	0.0906657	0.145561	0.132948	0.177346	0.0776439	0.0995186	0.113337	0.103393	0.169487	0.301664	0.146786	0.218182	0.0622587	0.138557
64881	PCDH20	CUST_502_PI416408490	1039656	2	0.129563	0.310248	0.123461	0.217234	0.17816	0.199932	0.177701	0.134613	0.195087	0.268214	0.156369	0.149353	0.103746	0.146662	0.133022	0.381167	0.118528	0.0860048	0.123197	0.117031	0.131893	0.138921	0.153778	0.0858993	0.0170518	0.0435304
65997	RASL11B	A_23_P69738	1039494	2	0.517328	0.320821	0.311254	0.526829	0.264402	0.0529855	0.03471	0.0356259	0.0435796	0.0601565	0.111809	0.115117	0.0993833	0.277367	0.10377	0.0665677	0.0849681	0.11915	0.134374	0.280757	0.238384	0.0894662	0.0912884	0.0104928	0.0856355	0.0110369
66000	TMEM108	A_23_P254688	1039492	2	0.653852	0.24862	0.549987	0.506013	0.20244	0.0197705	0.0155376	0.00860569	0.0198112	0.0260583	0.183927	0.175835	0.156476	0.196464	0.143859	0.0779495	0.154845	0.155607	0.192321	0.180451	0.147528	0.0794059	0.132904	0.0261925	0.0263361	0.0164657
79017	GGCT	A_23_P42695	1039442	2	0.463454	0.165485	0.503216	0.52085	0.226812	0.169892	0.100999	0.125861	0.169247	0.263501	0.237041	0.215602	0.166775	0.209736	0.232408	0.233773	0.148741	0.188441	0.199307	0.172592	0.184751	0.19437	0.255149	0.0960049	0.189376	0.135547
79158	GNPTAB	A_24_P281975	1039317	2	0.638919	0.156976	0.52519	0.592084	0.230012	0.0625094	0.0489489	0.0373428	0.0663837	0.0942489	0.197534	0.199416	0.157158	0.174844	0.190655	0.134611	0.16802	0.145975	0.183665	0.170357	0.165619	0.148824	0.175708	0.136656	0.0662811	0.0705
79645	EFCAB1	A_23_P146294	1020124	2	0.366276	0.224936	0.0692909	0.420187	0.127362	0.0764289	0.0345801	0.0336861	0.0398348	0.0692208	0.0625876	0.0879206	0.0448465	0.0616426	0.0804596	0.208724	0.036843	0.0570911	0.0467287	0.0519054	0.05473	0.0904493	0.057478	0.0815975	0.0216727	0.2214
79746	ECHDC3	A_23_P127033	1038997	2	0.575874	0.172222	0.604651	0.297206	0.104065	0.0499888	0.0376125	0.0299209	0.0377787	0.0497051	0.130808	0.0929899	0.108857	0.143312	0.157121	0.160886	0.10599	0.210363	0.111451	0.0977288	0.119243	0.102983	0.125721	0.0466592	0.111903	0.0260125
79822	ARHGAP28	A_24_P579356	1028003	2	0.613875	0.191287	0.471727	0.53202	0.16662	0.02346	0.0220718	0.0164831	0.023042	0.0292263	0.148977	0.135185	0.0585527	0.136585	0.108804	0.221459	0.0696004	0.10914	0.0970797	0.112257	0.114201	0.199073	0.128505	0.124657	0.101364	0.0259593
79877	DCAKD	A_23_P124522	1016114	2	0.657689	0.136066	0.60808	0.540232	0.273708	0.0564877	0.0389	0.0380556	0.0804011	0.118384	0.189241	0.171929	0.138075	0.201155	0.172935	0.204232	0.135443	0.184743	0.168396	0.168705	0.169868	0.198984	0.156646	0.142272	0.117112	0.0763401
79948	PLPPR3	A_23_P67569	1038780	2	0.697768	0.142393	0.534843	0.590203	0.290892	0.054567	0.0162638	0.00955729	0.0175611	0.0287379	0.18494	0.179265	0.132021	0.180703	0.166711	0.144937	0.132164	0.142445	0.155101	0.145453	0.128152	0.122195	0.136203	0.167815	0.0392381	0.104029
80020	FOXRED2	A_24_P147765	1014167	2	0.525455	0.131195	0.485661	0.530114	0.258869	0.0708656	0.0749721	0.0602757	0.145709	0.221902	0.189976	0.185338	0.131639	0.195952	0.173924	0.2011	0.133892	0.183877	0.169184	0.154179	0.165557	0.211225	0.176414	0.167698	0.208796	0.0841705
80213	TM2D3	A_23_P140515	1038587	2	0.568505	0.0946082	0.500155	0.595375	0.31542	0.0979925	0.0718781	0.0828118	0.143329	0.200014	0.217414	0.211377	0.163539	0.216324	0.199319	0.179385	0.159058	0.190731	0.197415	0.188501	0.177464	0.182506	0.194199	0.160016	0.156897	0.13405
80818	ZNF436	A_23_P51202	1012012	2	0.692633	0.124394	0.617416	0.551681	0.233483	0.0429311	0.0393994	0.0313989	0.0448863	0.0662798	0.191022	0.183063	0.145571	0.164929	0.172109	0.150492	0.141758	0.148203	0.177831	0.176088	0.164321	0.147947	0.16777	0.136899	0.106529	0.0663879
83445	GSG1	A_23_P139864	1038167	2	0.372269	0.257115	0.0603825	0.082194	0.102218	0.416367	0.316477	0.107678	0.133663	0.0688294	0.18754	0.168838	0.119146	0.121973	0.147585	0.0435435	0.132344	0.0665471	0.138384	0.0808884	0.136513	0.0744208	0.230129	0.0164045	0.00631207	0.0279616
84221	SPATC1L	A_23_P371765	1017923	2	0.642755	0.137601	0.487872	0.65689	0.206358	0.103141	0.0613959	0.0326487	0.0806689	0.14663	0.217217	0.192017	0.135315	0.201764	0.197216	0.196282	0.132151	0.169161	0.170316	0.150808	0.149129	0.195278	0.171908	0.169932	0.101635	0.106015
84332	DYDC2	A_23_P75063	1037639	2	0.495518	0.18087	0.218764	0.531122	0.168063	0.0309131	0.0270379	0.0357746	0.036879	0.0461861	0.110545	0.112363	0.0683616	0.103632	0.10335	0.185077	0.0593181	0.0613059	0.0969765	0.0948145	0.101307	0.117782	0.0834903	0.0889543	0.0130898	0.203385
84691	FAM71F1	A_23_P134204	1037418	2	0.413062	0.171648	0.38003	0.455349	0.141297	0.142438	0.0612031	0.0981463	0.0779968	0.166182	0.171212	0.144184	0.129957	0.187622	0.17354	0.196096	0.166087	0.14021	0.117102	0.10107	0.133784	0.141419	0.132646	0.217585	0.0732773	0.0574193
84769	MPV17L2	A_23_P165130	1037367	2	0	0	0	0	0	0	0	0	0	0	0	0	0	0	0	0	0	0	0	0	0	0	0	0	0	0
85236	HIST1H2BK	A_23_P145238	1037129	2	0.45432	0.168541	0.58791	0.289249	0.245407	0.142384	0.113863	0.105438	0.137388	0.168226	0.191493	0.153119	0.115035	0.169613	0.185909	0.203737	0.12567	0.148758	0.140769	0.140579	0.144131	0.216595	0.198211	0.27513	0.174779	0.118584
85352	SHISAL1	A_32_P37867	1012136	2	0.539232	0.239557	0.542235	0.432326	0.0855373	0.0620812	0.0565371	0.0454434	0.11675	0.173034	0.190951	0.199678	0.148715	0.210161	0.132522	0.0850315	0.162699	0.130943	0.195365	0.174995	0.231761	0.103418	0.153068	0.0275202	0.0353425	0.186739
90488	TMEM263	A_23_P410613	1036860	2	0.596552	0.143427	0.578803	0.511416	0.212242	0.0704839	0.0679301	0.0538088	0.095988	0.122741	0.17905	0.172867	0.115304	0.170577	0.170591	0.231567	0.121976	0.150107	0.156885	0.160439	0.15278	0.208519	0.170081	0.143061	0.182469	0.0789943
90865	IL33	A_23_P31945	1036792	2	0.405594	0.309422	0.469266	0.259734	0.234223	0.101556	0.046511	0.0683239	0.0731345	0.119307	0.120911	0.0966282	0.037002	0.0980103	0.129438	0.325169	0.0401028	0.0873223	0.0658679	0.060544	0.12854	0.253581	0.126438	0.171212	0.181469	0.0778116
91523	PCED1B	A_23_P36888	1036732	2	0.541112	0.180724	0.272755	0.605534	0.33408	0.0542321	0.0602129	0.0406006	0.13935	0.199169	0.163168	0.191522	0.141424	0.209523	0.150384	0.130374	0.0933468	0.107478	0.162363	0.200814	0.144761	0.163631	0.150141	0.254275	0.0979916	0.0920863
93487	MAPK1IP1L	A_23_P140309	1036473	2	0.586582	0.138142	0.565634	0.451849	0.281526	0.048639	0.044711	0.0455135	0.0685867	0.104292	0.172442	0.145069	0.106364	0.156965	0.163864	0.221124	0.114988	0.157299	0.131267	0.130961	0.133811	0.202744	0.155816	0.139546	0.172795	0.0831539
94134	ARHGAP12	A_23_P149775	1036411	2	0.535609	0.192904	0.523686	0.468471	0.21236	0.0587033	0.0599334	0.0515027	0.0936065	0.16534	0.152337	0.142167	0.104196	0.125059	0.184678	0.242044	0.114792	0.140153	0.141763	0.0955	0.103347	0.20636	0.150732	0.160517	0.261166	0.129662
112495	GTF3C6	A_23_P400465	1036381	2	0.656772	0.153093	0.574186	0.604636	0.209684	0.0836584	0.0656045	0.0561477	0.070204	0.109365	0.205805	0.171996	0.130806	0.169235	0.194054	0.239903	0.134093	0.166148	0.164136	0.153128	0.141085	0.220775	0.170624	0.167851	0.129678	0.0840728
114786	XKR4	A_32_P134007	1027068	2	0.595486	0.123772	0.454177	0.58009	0.181608	0.0589322	0.076694	0.0278442	0.0558913	0.0717964	0.168397	0.198073	0.141261	0.176047	0.16317	0.103695	0.143062	0.131309	0.168163	0.142458	0.174185	0.111923	0.140259	0.115502	0.089179	0.107211
114801	TMEM200A	A_32_P40288	1036234	2	0.602324	0.192884	0.284037	0.632433	0.299061	0.0539668	0.0414423	0.0308324	0.0503041	0.0632752	0.0874826	0.130387	0.112463	0.151941	0.116152	0.201976	0.0728284	0.123727	0.16574	0.161742	0.148968	0.174427	0.0941309	0.206908	0.0421004	0.0660553
115207	KCTD12	CUST_15165_PI416261804	1036164	2	0.593238	0.194746	0.603644	0.264147	0.109691	0.0175949	0.0167424	0.00739466	0.0141296	0.0236549	0.137771	0.147323	0.147648	0.139756	0.115619	0.0451588	0.156558	0.130772	0.159356	0.122224	0.118673	0.0396767	0.0930823	0.015237	0.0912912	0.0240316
116135	LRRC3B	A_23_P143857	1036085	2	0.548256	0.238068	0.548571	0.375193	0.267436	0.0703846	0.0500824	0.0366127	0.0503457	0.0567671	0.182011	0.127192	0.0785555	0.100667	0.20735	0.238834	0.0939763	0.140956	0.0875203	0.0842297	0.109564	0.171814	0.177278	0.0653884	0.238456	0.0671694
116443	GRIN3A	A_23_P347541	1036035	2	0.328217	0.253776	0.149246	0.389535	0.131192	0.0934445	0.0719632	0.0215041	0.0482752	0.067166	0.0733113	0.122127	0.0621359	0.0916092	0.0848966	0.111456	0.0618107	0.0617705	0.0656359	0.0783757	0.0910057	0.126474	0.0741101	0.0519749	0.0141524	0.306297
126567	C2CD4C	A_32_P82895	1019496	2	0.523342	0.191007	0.315033	0.585191	0.32368	0.11904	0.0714985	0.0459323	0.0904653	0.130849	0.191345	0.183941	0.130431	0.192401	0.166324	0.114502	0.106761	0.0901414	0.143632	0.152787	0.156682	0.155686	0.174439	0.252057	0.0450198	0.155641
127602	DNAH14	CUST_10979_PI416261804	1011493	2	0.552232	0.224866	0.452828	0.487763	0.150658	0.0486137	0.0314951	0.0281236	0.0286012	0.0599642	0.157039	0.115928	0.0693485	0.063903	0.167967	0.148314	0.0769003	0.0786575	0.0663336	0.0614472	0.0701143	0.132713	0.146419	0.176678	0.171554	0.254902
128414	NKAIN4	CUST_14170_PI416261804	1035445	2	0.438318	0.242203	0.483649	0.352199	0.308491	0.13468	0.0983996	0.065651	0.0937123	0.105138	0.162196	0.116601	0.0830947	0.114223	0.175139	0.250939	0.105642	0.0980142	0.082096	0.0746948	0.0893221	0.239956	0.159618	0.207444	0.228815	0.179836
130497	OSR1	CUST_933_PI416379584	1035352	2	0.38542	0.20104	0.31176	0.344899	0.130494	0.0215278	0.0188315	0.0164251	0.0305177	0.0571285	0.11945	0.14728	0.0572319	0.183531	0.105036	0.154572	0.0600068	0.0839583	0.0687162	0.0937937	0.0999721	0.0441616	0.0977023	0.0122337	0.0299418	0.00910978
131375	LYZL4	A_23_P121144	1035297	2	0.302624	0.260958	0.0536223	0.0877389	0.0868744	0.230074	0.154919	0.151391	0.316637	0.336257	0.164277	0.185642	0.0936215	0.144071	0.17898	0.140924	0.11232	0.0948456	0.130981	0.0954371	0.162478	0.161585	0.245404	0.0583028	0.000756657	0.00231545
132160	PPM1M	A_23_P258393	1017696	2	0.460591	0.200864	0.318028	0.606443	0.321599	0.16545	0.119562	0.122563	0.157078	0.239872	0.210429	0.19976	0.156041	0.251747	0.206794	0.189931	0.142277	0.187018	0.179231	0.196948	0.198802	0.190627	0.202248	0.263379	0.103669	0.0588448
134548	SOWAHA	A_23_P304110	1035166	2	0.463559	0.180365	0.0256002	0.0924836	0.0997296	0.19879	0.194776	0.163952	0.282256	0.557675	0.174787	0.159099	0.129691	0.202617	0.128114	0.129468	0.131743	0.115197	0.150789	0.148875	0.163862	0.160373	0.197684	0.210428	0.139628	0.0160276
139411	PTCHD1	A_23_P303251	1035021	2	0.440238	0.303481	0.121998	0.527606	0.271265	0.0643026	0.104799	0.0600195	0.120035	0.188365	0.134489	0.138864	0.0924762	0.150742	0.118987	0.0575609	0.0930389	0.147553	0.121303	0.121241	0.118202	0.113286	0.100642	0.11918	0.394702	0.0541841
151176	ERFE	A_23_P364504	1015789	2	0	0	0	0	0	0	0	0	0	0	0	0	0	0	0	0	0	0	0	0	0	0	0	0	0	0
152189	CMTM8	A_23_P40880	1034308	2	0.230024	0.138619	0.277852	0.3865	0.316871	0.206962	0.240223	0.151002	0.285861	0.380014	0.233962	0.188288	0.167212	0.260254	0.227018	0.173999	0.182275	0.218908	0.22736	0.222288	0.193216	0.167134	0.227539	0.152421	0.201571	0.132318
161582	DNAAF4	A_23_P37505	1021799	2	0	0	0	0	0	0	0	0	0	0	0	0	0	0	0	0	0	0	0	0	0	0	0	0	0	0
170679	PSORS1C1	A_23_P133902	1033689	2	0.386912	0.165009	0.0861462	0.25618	0.136456	0.098215	0.0996989	0.123934	0.21994	0.491866	0.196429	0.135891	0.12936	0.200545	0.103365	0.11085	0.129928	0.118881	0.0980178	0.137155	0.118132	0.191001	0.140344	0.227737	0.123126	0.0854413
196383	RILPL2	A_23_P76109	1033620	2	0.254138	0.174704	0.343656	0.407164	0.206665	0.270524	0.19546	0.12167	0.241662	0.295579	0.220074	0.222835	0.158274	0.22193	0.21229	0.25325	0.160713	0.195554	0.162964	0.16286	0.173263	0.234478	0.233072	0.146137	0.137126	0.0947235
200942	KLHDC8B	A_23_P125117	1033482	2	0.517198	0.161751	0.497277	0.501818	0.282441	0.112386	0.071724	0.0656948	0.107608	0.156716	0.214985	0.193038	0.130221	0.171406	0.235297	0.22712	0.132611	0.147887	0.144974	0.13162	0.134916	0.166807	0.210751	0.106679	0.131149	0.136307
220164	DOK6	A_23_P352484	1033229	2	0.626754	0.206053	0.675768	0.275538	0.0778199	0.0393938	0.0451398	0.0339194	0.0703652	0.0826546	0.17794	0.160064	0.161162	0.133592	0.1855	0.106639	0.189868	0.156623	0.181504	0.113954	0.105349	0.0858677	0.167029	0.0512266	0.0483424	0.0405412
220202	ATOH7	A_32_P78295	1033227	2	0.199	0.291518	0.276581	0.173926	0.108429	0.143578	0.0831382	0.0685022	0.157211	0.222568	0.199591	0.191704	0.140739	0.218572	0.163668	0.172853	0.12667	0.130313	0.166465	0.126929	0.176056	0.209988	0.193523	0.0843689	0.372226	0.0309376
221421	RSPH9	A_24_P55225	1033143	2	0.690951	0.195617	0.288182	0.68954	0.373837	0.0687421	0.0305361	0.0190453	0.0217553	0.0253875	0.124695	0.144464	0.109303	0.21598	0.117004	0.21203	0.0773872	0.139474	0.154271	0.184219	0.158566	0.149216	0.0987053	0.0513297	0.053145	0.112608
255426	RASGEF1C	A_24_P383762	1032848	2	0.618903	0.233122	0.208072	0.661328	0.340352	0.0739099	0.0475796	0.0313922	0.0554976	0.0752865	0.171044	0.202815	0.155484	0.183304	0.142752	0.0494782	0.124103	0.100027	0.169229	0.167773	0.118593	0.0860107	0.128961	0.0289073	0.234964	0.0482324
256281	NUDT14	A_32_P5976	1032815	2	0.511486	0.169016	0.42168	0.585299	0.345068	0.137112	0.103777	0.0956636	0.122004	0.189577	0.22953	0.217184	0.180054	0.238724	0.220736	0.160023	0.16736	0.183128	0.199675	0.181684	0.167688	0.142743	0.199873	0.170095	0.0612218	0.152772
283284	IGSF22	A_32_P486620	1032615	2	0.504574	0.155281	0.262161	0.586965	0.136793	0.0815937	0.0534241	0.0710926	0.13214	0.292066	0.184234	0.198364	0.12224	0.214276	0.145363	0.127061	0.138672	0.217535	0.118687	0.136578	0.130778	0.151622	0.177724	0.173019	0.126168	0.0748849
284485	RIIAD1	A_32_P212471	1010519	2	0.378242	0.201072	0.245125	0.524121	0.286761	0.224908	0.127213	0.113261	0.136559	0.182294	0.165144	0.173473	0.16798	0.154348	0.207688	0.254065	0.115164	0.116612	0.147565	0.123675	0.140695	0.167853	0.194685	0.222455	0.0418867	0.20118
340348	TSPAN33	A_24_P365901	1031969	2	0.247581	0.393239	0.264737	0.322188	0.24791	0.11679	0.100074	0.112527	0.180413	0.28597	0.15108	0.127865	0.10004	0.113274	0.145545	0.196524	0.106575	0.0973331	0.0986596	0.08368	0.0874468	0.131053	0.161194	0.0963755	0.495973	0.143409
340719	NANOS1	A_24_P383609	1031942	2	0.619425	0.156989	0.583049	0.467497	0.155729	0.0638941	0.0339652	0.0272589	0.0367987	0.0732717	0.141894	0.14874	0.0935673	0.149544	0.125641	0.211801	0.096461	0.109267	0.116108	0.114065	0.124119	0.192737	0.107667	0.22325	0.121087	0.136174
345222	MSANTD1	CUST_685_PI416379584	1021086	2	0.317072	0.39205	0.228548	0.394327	0.227648	0.161911	0.0914069	0.0571296	0.0809586	0.106759	0.0916841	0.100867	0.093447	0.132153	0.094532	0.0963802	0.0671068	0.067364	0.0907883	0.10298	0.0949885	0.153509	0.10356	0.469939	0.0229927	0.136483
347549	CENPVL3	A_32_P195719	1031330	2	0	0	0	0	0	0	0	0	0	0	0	0	0	0	0	0	0	0	0	0	0	0	0	0	0	0
347902	AMIGO2	A_23_P14083	1018148	2	0.610353	0.205893	0.478163	0.53525	0.31845	0.0304622	0.0225486	0.0263822	0.0554498	0.0947257	0.153882	0.176144	0.153336	0.168631	0.153541	0.111025	0.131981	0.0680195	0.18587	0.21014	0.14214	0.122191	0.169693	0.223813	0.0414376	0.0620091
349136	WDR86	CUST_852_PI416379584	1031766	2	0.640032	0.231146	0.418399	0.674001	0.257154	0.0945624	0.0941149	0.0417549	0.0635892	0.0647823	0.235612	0.222442	0.120754	0.229751	0.180123	0.191704	0.122927	0.161799	0.153703	0.167904	0.157928	0.187869	0.154112	0.0941333	0.0294297	0.0627976
374387	DKFZp779M0652	A_32_P189790	1015631	2	0	0	0	0	0	0	0	0	0	0	0	0	0	0	0	0	0	0	0	0	0	0	0	0	0	0
375057	STUM	A_32_P458472	1031606	2	0.487377	0.209697	0.37433	0.555594	0.168135	0.123234	0.0896039	0.0463054	0.123861	0.148971	0.180899	0.212029	0.144837	0.220677	0.185173	0.145763	0.169093	0.150817	0.18742	0.177504	0.202818	0.129197	0.163975	0.0588159	0.0411017	0.0850236
386618	KCTD4	A_23_P48327	1031533	2	0.212572	0.305744	0.190114	0.203641	0.113008	0.144692	0.187226	0.229712	0.295481	0.341516	0.12917	0.128086	0.0949595	0.162789	0.148926	0.232064	0.0837882	0.077913	0.129039	0.127504	0.203349	0.338775	0.182044	0.257152	0.0279773	0.126645
387103	CENPW	A_32_P143245	1023401	2	0.566387	0.328304	0.57037	0.310146	0.14042	0.0416427	0.0182013	0.0193191	0.0205275	0.0248447	0.130091	0.0809537	0.0510739	0.101426	0.131562	0.388418	0.0480384	0.0887042	0.0730611	0.0866798	0.0875808	0.14712	0.117027	0.081135	0.0472713	0.0349208
389493	NUPR2	A_32_P42964	1016657	2	0	0	0	0	0	0	0	0	0	0	0	0	0	0	0	0	0	0	0	0	0	0	0	0	0	0
389941	C1QL3	A_23_P1186	1028032	2	0.318534	0.278505	0.153432	0.371153	0.242653	0.0871829	0.0940433	0.0934391	0.183988	0.341652	0.187421	0.187502	0.137657	0.203645	0.189649	0.126702	0.139076	0.0663122	0.159809	0.157855	0.23706	0.168216	0.206512	0.00361322	0.0532432	0.0191526
401472	GASAL1	A_32_P49035	1062586	2	0	0	0	0	0	0	0	0	0	0	0	0	0	0	0	0	0	0	0	0	0	0	0	0	0	0
404217	CTXN1	A_32_P155016	1031140	2	0.437692	0.228688	0.462923	0.504667	0.233164	0.163111	0.123258	0.0942295	0.153607	0.243665	0.242349	0.219181	0.173084	0.245564	0.195686	0.204488	0.172154	0.189815	0.217512	0.190589	0.187947	0.167431	0.200827	0.199156	0.0321392	0.062193
441461	STX17-AS1	A_32_P177955	1016021	2	0	0	0	0	0	0	0	0	0	0	0	0	0	0	0	0	0	0	0	0	0	0	0	0	0	0
503542	SPRN	A_24_P576506	1024503	2	0	0	0	0	0	0	0	0	0	0	0	0	0	0	0	0	0	0	0	0	0	0	0	0	0	0
642273	FAM110C	A_32_P47643	1066609	2	0.33299	0.23438	0.0303093	0.382086	0.164819	0.124462	0.0958794	0.0557056	0.117235	0.273738	0.167613	0.223196	0.113323	0.117844	0.162013	0.093264	0.122968	0.0744125	0.129385	0.088424	0.136979	0.0800537	0.19189	0.0157492	0.0306318	0.0291381
642852	LOC642852	A_24_P384990	1020798	2	0	0	0	0	0	0	0	0	0	0	0	0	0	0	0	0	0	0	0	0	0	0	0	0	0	0
643763	UG0898H09	A_24_P170275	1020485	2	0	0	0	0	0	0	0	0	0	0	0	0	0	0	0	0	0	0	0	0	0	0	0	0	0	0
729993	SHISA9	A_32_P115515	1020431	2	0.581099	0.173056	0.393469	0.609011	0.238028	0.0676714	0.0684378	0.0280084	0.0743954	0.104301	0.191616	0.204303	0.151431	0.17713	0.160229	0.100914	0.152136	0.156197	0.197507	0.158067	0.137738	0.0975579	0.144965	0.187924	0.0499577	0.090718
100093630	SNHG8	A_32_P38467	1016210	2	0	0	0	0	0	0	0	0	0	0	0	0	0	0	0	0	0	0	0	0	0	0	0	0	0	0
100129347	LINC00484	A_32_P194742	1063906	2	0	0	0	0	0	0	0	0	0	0	0	0	0	0	0	0	0	0	0	0	0	0	0	0	0	0
100131187	TSTD1	A_23_P217901	1016916	2	0.588605	0.175418	0.421636	0.625705	0.321831	0.10452	0.0707115	0.0717441	0.0749529	0.123764	0.162736	0.150487	0.137392	0.23915	0.180127	0.246114	0.116902	0.193668	0.168234	0.190377	0.172252	0.164079	0.1419	0.171716	0.0729181	0.113184
100506100	LOC100506100	A_24_P647163	1064258	2	0	0	0	0	0	0	0	0	0	0	0	0	0	0	0	0	0	0	0	0	0	0	0	0	0	0
101928085	ERICH6-AS1	A_32_P220183	1070165	2	0	0	0	0	0	0	0	0	0	0	0	0	0	0	0	0	0	0	0	0	0	0	0	0	0	0
105374366	LINC02482	A_32_P91186	1065634	2	0	0	0	0	0	0	0	0	0	0	0	0	0	0	0	0	0	0	0	0	0	0	0	0	0	0
