# Supplementary material for: Gene expression and brain imaging association study reveals gene signatures in major depressive disorder
Source: Brain Commun. 2024 Aug 13;6(4):fcae258. doi: 10.1093/braincomms/fcae258 (PMC11342243; doi:10.1093/braincomms/fcae258)
Supplement: fcae258_Supplementary_Data [file fcae258_supplementary_data.zip › Supplementary_Table_6.xlsx]

## Sheet: gene list with sex differences
EntrezID	GeneSymbol	ProbeName	ProbeID	class	t_sex	p_sex
25769	SLC24A2	A_32_P154941	1067443	1	-3.87558	0.000118603
339983	NAT8L	A_24_P91991	1031991	1	-3.46875	0.000561947
51294	PCDH12	CUST_12750_PI416261804	1043541	1	3.39259	0.000739868
51059	FAM135B	A_24_P326344	1043833	1	-3.31823	0.000963043
83482	SCRT1	A_24_P367138	1025795	1	-2.99078	0.00290156
57644	MYH7B	A_24_P130621	1029648	1	-2.87337	0.00421093
2289	FKBP5	A_23_P111206	1019887	1	2.86018	0.00438752
4744	NEFH	A_23_P300600	1053765	1	-2.78143	0.00558926
715	C1R	A_23_P125423	1058708	2	3.51922	0.000467007
130497	OSR1	CUST_933_PI416379584	1035352	2	3.39978	0.000721064
55885	LMO3	A_24_P381441	1026707	2	-3.32864	0.000928425
430	ASCL2	A_32_P171061	1059037	2	-3.30098	0.00102308
5836	PYGL	CUST_16608_PI416261804	1052394	2	3.09048	0.00209479
220164	DOK6	A_23_P352484	1033229	2	-2.73447	0.0064403
1675	CFD	A_23_P119562	1057651	2	2.63377	0.00867114
115207	KCTD12	CUST_15165_PI416261804	1036164	2	-2.62883	0.00879649
64850	ETNPPL	A_23_P257231	1015973	2	2.6151	0.00915378
