# Supplementary material for: Gene expression and brain imaging association study reveals gene signatures in major depressive disorder
Source: Brain Commun. 2024 Aug 13;6(4):fcae258. doi: 10.1093/braincomms/fcae258 (PMC11342243; doi:10.1093/braincomms/fcae258)
Supplement: fcae258_Supplementary_Data [file fcae258_supplementary_data.zip › Supplementary_Table_8.xlsx]

## Sheet: genelist
EntrezID	GeneSymbol	ProbeName	ProbeID	r-alff	p-alff	fdr-alff	r-falff	p-falff	fdr-falff	r-Reho	p-Reho	fdr-Reho	r-MDD	p-MDD	fdr-MDD	class
115	ADCY9	A_24_P935103	1059387	-0.0106881	0.702443	0.98997	0.0366194	0.190435	0.938092	0.157235	1.55748e-08	0.000162214	-0.143351	2.6007e-07	0.0015477	1
176	ACAN	A_23_P307310	1024307	0.0587134	0.0356976	1	0.141145	3.97346e-07	0.00207672	0.230465	1.11022e-16	2.07404e-12	-0.211214	2.25375e-14	4.96809e-10	1
286	ANK1	A_23_P216108	1029927	0.0287767	0.303596	0.988922	0.163985	3.60918e-09	0.000214094	0.20474	1.39999e-13	3.97944e-09	-0.206931	7.59393e-14	1.39079e-09	1
367	AR	A_23_P113111	1024428	0.0137024	0.624291	0.964099	0.1187	2.06582e-05	0.331817	0.161359	6.42181e-09	7.42295e-05	-0.157194	1.57099e-08	8.38632e-05	1
492	ATP2B3	A_23_P22723	1058977	0.0434931	0.119881	0.979273	0.107786	0.000111649	1	0.220649	1.44329e-15	1.10902e-11	-0.147739	1.09814e-07	0.00284495	1
1005	CDH7	A_23_P153146	1023524	-0.0313483	0.262403	1	0.090258	0.00122663	1	0.15821	1.26569e-08	0.000186609	-0.188698	1.00564e-11	4.30372e-08	1
1159	CKMT1B	A_24_P339024	1062865	-0.0151477	0.588202	0.975834	0.064097	0.0218294	1	0.142735	2.92929e-07	0.00370454	-0.163158	4.33174e-09	2.85701e-05	1
1522	CTSZ	CUST_8503_PI416261804	1057824	0.0258312	0.355791	0.978812	0.161198	6.65001e-09	4.75864e-05	0.115614	3.38036e-05	0.354738	-0.156516	1.81334e-08	0.000311616	1
1893	ECM1	A_23_P160559	1057405	0.017298	0.536369	0.961455	0.137575	7.78305e-07	0.012185	0.202667	2.48246e-13	1.35151e-09	-0.16249	5.01564e-09	4.40454e-05	1
2035	EPB41	A_23_P160359	1027708	0.0221289	0.428926	0.996793	0.11612	3.12083e-05	0.887551	0.14913	8.31248e-08	0.00128105	-0.173833	3.82829e-10	1.29715e-06	1
2101	ESRRA	A_23_P1585	1057177	0.0262114	0.348753	0.994197	0.120033	1.66382e-05	0.272626	0.202749	2.42695e-13	2.03524e-09	-0.18811	1.16824e-11	8.84096e-08	1
2104	ESRRG	A_23_P74900	1025900	0.0224512	0.422233	0.971384	0.133974	1.50775e-06	0.0216109	0.207007	7.42739e-14	1.12277e-09	-0.21468	8.21565e-15	3.67606e-11	1
2254	FGF9	A_23_P105803	1056995	-0.00109203	0.968865	0.993741	0.126858	5.29926e-06	0.09814	0.138289	6.81345e-07	0.00654889	-0.186537	1.73985e-11	3.53548e-07	1
2289	FKBP5	A_23_P111206	1019887	0.0798564	0.00425242	0.832822	0.118161	2.25337e-05	0.322732	0.161936	5.66192e-09	0.000158219	-0.139021	5.93955e-07	0.00538494	1
2322	FLT3	CUST_16950_PI416261804	1056925	0.0523627	0.0610907	0.980718	0.135637	1.11318e-06	0.0190398	0.139788	5.14033e-07	0.0027119	-0.193588	2.83962e-12	4.476e-08	1
2621	GAS6	CUST_16066_PI416261804	1056506	0.0816311	0.0034718	0.906128	0.152143	4.50621e-08	0.00101619	0.112283	5.67432e-05	0.491936	-0.138757	6.24179e-07	0.00659761	1
2794	GNL1	A_23_P404965	1067219	-0.0504111	0.0713969	1	0.0412381	0.14033	0.982885	0.139851	5.08009e-07	0.00679674	-0.136995	8.66708e-07	0.00485421	1
2952	GSTT1	A_23_P254944	1055882	0.0315348	0.259573	0.989878	0.149248	8.11644e-08	0.00108028	0.181092	6.72509e-11	1.02588e-06	-0.170792	7.76332e-10	6.70355e-06	1
2981	GUCA2B	A_23_P63032	1055846	0.000778669	0.977797	0.990104	0.0644949	0.0210221	1	0.136504	9.49182e-07	0.00861338	-0.156323	1.88857e-08	0.000111582	1
3084	NRG1	A_23_P360777	1012216	0.0156734	0.575319	0.993412	0.140392	4.58535e-07	0.00734581	0.126777	5.3732e-06	0.0255158	-0.177074	1.77701e-10	3.49325e-06	1
3257	HPS1	A_23_P328069	1055481	0.0672608	0.0160943	1	0.145192	1.8171e-07	0.00519165	0.176965	1.82378e-10	6.09075e-07	-0.168164	1.41571e-09	2.6205e-05	1
3653	IPW	A_24_P607880	1020291	-0.0174997	0.531627	0.981897	0.0851843	0.00228679	1	0.162821	4.66517e-09	2.01889e-05	-0.161557	6.15074e-09	0.00023569	1
3736	KCNA1	A_23_P48229	1054868	0.0284325	0.309417	0.973278	0.107996	0.000108235	1	0.181944	5.45749e-11	1.63776e-06	-0.202805	2.39031e-13	3.18205e-09	1
3746	KCNC1	A_23_P203439	1054848	0.0168142	0.547828	0.946765	0.136694	9.16317e-07	0.0296182	0.198545	7.61502e-13	5.89059e-09	-0.202725	2.4436e-13	3.32066e-09	1
3748	KCNC3	A_23_P101516	1054843	0.0238997	0.392913	0.993628	0.143451	2.55076e-07	0.015069	0.195003	1.95721e-12	5.05505e-08	-0.202864	2.35145e-13	4.74129e-09	1
3749	KCNC4	A_23_P12079	1021891	0.051221	0.0669589	1	0.138446	6.61558e-07	0.0108592	0.165719	2.45464e-09	1.87651e-05	-0.1997	5.57665e-13	7.81969e-09	1
3787	KCNS1	A_23_P321846	1054779	-0.0120876	0.665702	1	0.124158	8.39307e-06	0.190368	0.135491	1.14356e-06	0.00950321	-0.204634	1.44218e-13	4.33425e-10	1
3902	LAG3	A_23_P116942	1054647	-0.0242913	0.385202	1	0.101843	0.000262684	0.764589	0.16186	5.75672e-09	9.93643e-05	-0.181883	5.54063e-11	6.87548e-07	1
4258	MGST2	A_23_P110167	1054173	-0.00446184	0.873293	0.987673	0.144724	1.99129e-07	0.00287539	0.178651	1.2168e-10	1.7918e-06	-0.159768	9.06263e-09	9.54191e-05	1
4354	MPP1	A_23_P171296	1054067	-0.0229321	0.412359	0.991784	0.0969057	0.000517002	1	0.148074	1.02716e-07	0.00134654	-0.181437	6.18113e-11	5.67216e-07	1
4599	MX1	A_23_P17663	1016010	0.0851081	0.00230773	0.65887	0.13944	5.48926e-07	0.0164461	0.181529	6.0427e-11	3.97621e-07	-0.135534	1.13442e-06	0.00601573	1
4741	NEFM	A_24_P264832	1053768	0.0671981	0.0161936	0.830361	0.089762	0.00130545	1	0.141933	3.418e-07	0.00152438	-0.178212	1.35242e-10	1.10644e-06	1
4744	NEFH	A_23_P300600	1053765	0.0045795	0.869982	0.981858	0.107726	0.000112644	1	0.154143	2.98062e-08	0.000223817	-0.215408	6.66134e-15	5.23344e-11	1
4782	NFIC	A_24_P356830	1060012	0.0299788	0.283833	0.977888	0.121133	1.38915e-05	0.0998472	0.171422	6.71194e-10	3.40774e-06	-0.183879	3.38336e-11	4.47986e-07	1
5141	PDE4A	A_24_P322474	1010503	0.0319812	0.252885	0.998212	0.143841	2.36494e-07	0.00739291	0.174287	3.44039e-10	1.47705e-06	-0.145773	1.62124e-07	0.00251773	1
5325	PLAGL1	A_23_P8175	1018176	0.0459648	0.100228	1	0.142407	3.12018e-07	0.00495304	0.167398	1.6834e-09	3.59894e-05	-0.157887	1.356e-08	9.12983e-05	1
5463	POU6F1	A_23_P329375	1028280	0.00694922	0.803838	0.999276	0.0828879	0.00300038	0.889379	0.137404	8.03402e-07	0.00625884	-0.155726	2.14113e-08	0.000137034	1
5467	PPARD	A_24_P252130	1052837	0.0145658	0.602617	0.977444	0.134139	1.46309e-06	0.0247053	0.142616	2.99757e-07	0.00121987	-0.143503	2.52545e-07	0.00394345	1
5816	PVALB	A_23_P17844	1052409	-0.0149251	0.593699	0.968395	0.117414	2.54029e-05	0.724418	0.154623	2.6975e-08	0.000569973	-0.209068	4.15223e-14	1.29631e-10	1
5979	RET	A_23_P202245	1028138	-0.015592	0.577306	0.974598	0.132445	1.98604e-06	0.0192583	0.138227	6.89185e-07	0.00860029	-0.197257	1.07558e-12	5.7795e-08	1
5993	RFX5	A_24_P20032	1024682	-0.0374758	0.180266	0.954012	0.0858561	0.00210956	1	0.134036	1.49085e-06	0.00546298	-0.157453	1.48701e-08	0.000308681	1
6323	SCN1A	A_23_P28224	1022570	0.0236201	0.398474	0.924545	0.135902	1.06044e-06	0.0396171	0.165614	2.51311e-09	6.88976e-05	-0.222065	8.88178e-16	1.55336e-11	1
6324	SCN1B	A_23_P79015	1030154	-0.00281831	0.919763	0.988793	0.120802	1.4669e-05	0.384969	0.181041	6.81087e-11	6.96592e-07	-0.227006	2.22045e-16	1.09836e-12	1
6330	SCN4B	A_23_P303833	1051794	0.00953049	0.733369	1	0.118504	2.13226e-05	0.224491	0.203238	2.12164e-13	1.78098e-09	-0.191176	5.3203e-12	5.27143e-08	1
6801	STRN	A_32_P174398	1019481	0.0499293	0.074149	0.945342	0.0834512	0.00280867	0.924667	0.182543	4.70965e-11	1.76438e-06	-0.161331	6.46067e-09	0.000155541	1
6843	VAMP1	CUST_10885_PI416261804	1023910	0.0570073	0.0414279	0.936277	0.141878	3.45388e-07	0.0035922	0.195527	1.70419e-12	1.87473e-08	-0.209859	3.31957e-14	7.27539e-11	1
7222	TRPC3	A_23_P41455	1017146	0.0289296	0.301032	0.982159	0.123134	9.96673e-06	0.115471	0.167004	1.83988e-09	2.637e-06	-0.212411	1.58762e-14	1.64906e-10	1
7378	UPP1	A_23_P147805	1067010	0.0163142	0.559797	1	0.117709	2.42295e-05	0.23033	0.19207	4.21962e-12	1.98059e-08	-0.165109	2.81294e-09	5.79147e-05	1
8174	MADCAM1	A_23_P153616	1049942	0.00816119	0.770514	0.963808	0.128899	3.71983e-06	0.057997	0.147797	1.0856e-07	0.00159821	-0.17913	1.08384e-10	6.49125e-07	1
8202	NCOA3	A_23_P313560	1023345	0.0111171	0.691101	0.995577	0.097716	0.000463585	0.823597	0.16701	1.83735e-09	3.74586e-06	-0.169698	9.98073e-10	5.14972e-06	1
8482	SEMA7A	A_23_P106389	1049660	0.0447603	0.109459	0.934755	0.112451	5.52979e-05	0.454362	0.206038	9.74776e-14	7.74333e-10	-0.203658	1.8896e-13	4.29795e-09	1
9064	MAP3K6	A_24_P145653	1049027	0.021697	0.437992	1	0.152876	3.87505e-08	0.000249635	0.141038	4.05538e-07	0.00277111	-0.159802	8.99618e-09	0.000235052	1
9120	SLC16A6	A_23_P152791	1048964	-0.00722702	0.796166	1	0.0900747	0.00125523	0.5763	0.153534	3.38241e-08	0.00023479	-0.227679	1.11022e-16	2.11794e-12	1
9127	P2RX6	CUST_1362_PI416379584	1048950	0.0998529	0.000346365	1	0.216638	4.66294e-15	9.28863e-11	0.208302	5.16254e-14	2.38949e-10	-0.152222	4.43301e-08	0.00077886	1
9196	KCNAB3	A_23_P370454	1048857	-0.0239345	0.392224	0.933289	0.109895	8.15428e-05	1	0.15454	2.74463e-08	0.000222359	-0.185801	2.09355e-11	1.51749e-07	1
9254	CACNA2D2	A_23_P346900	1048791	0.0098035	0.726034	0.94816	0.138164	6.97442e-07	0.0237815	0.135785	1.08342e-06	0.00714357	-0.154594	2.71356e-08	0.000273059	1
9498	SLC4A8	A_23_P336342	1062500	0.00565301	0.839876	0.964276	0.0879116	0.00164255	0.692233	0.171502	6.58914e-10	1.30217e-05	-0.166124	2.24212e-09	1.22554e-05	1
9957	HS3ST1	A_23_P121657	1047985	-0.0100963	0.718194	0.899774	0.0747285	0.00747969	1	0.166489	2.0657e-09	8.50419e-06	-0.152903	3.8535e-08	0.000978451	1
10231	RCAN2	A_32_P156851	1047664	-0.0173114	0.536054	0.987919	0.0920074	0.000982352	0.52979	0.155839	2.09103e-08	0.00026565	-0.173252	4.3854e-10	2.03816e-06	1
10388	SYCP2	A_24_P333644	1047478	-0.00607669	0.828056	0.999112	0.0759685	0.00654389	0.976354	0.159478	9.64701e-09	3.67233e-05	-0.185352	2.34347e-11	1.37686e-07	1
10402	ST3GAL6	A_23_P250800	1047457	-0.0120147	0.667599	1	0.0409857	0.142775	1	0.147738	1.09846e-07	0.000394849	-0.162468	5.04063e-09	4.3281e-05	1
10451	VAV3	A_23_P201551	1015879	-0.0352844	0.207117	0.944201	0.100446	0.000319123	0.544352	0.177458	1.62109e-10	4.45032e-07	-0.195202	1.85718e-12	2.49799e-08	1
10815	CPLX1	A_24_P51909	1046931	0.042256	0.130789	0.976205	0.11061	7.32108e-05	0.683581	0.173671	3.97588e-10	4.93704e-06	-0.187943	1.21886e-11	8.86675e-08	1
22824	HSPA4L	CUST_752_PI416261804	1046287	0.0533042	0.0565774	0.973941	0.0915376	0.0010431	1	0.139822	5.10731e-07	0.00322144	-0.171978	5.90064e-10	7.47157e-06	1
22891	ZNF365	A_23_P86610	1023616	0.0392001	0.161025	1	0.119457	1.82754e-05	0.303357	0.185407	2.31104e-11	1.42585e-07	-0.169787	9.77787e-10	1.44422e-05	1
22987	SV2C	A_23_P417646	1066109	-0.00104254	0.970276	0.993472	0.10655	0.000133884	0.546084	0.200126	4.96936e-13	6.75355e-09	-0.213349	1.21014e-14	6.08335e-11	1
23221	RHOBTB2	CUST_16616_PI416261804	1045904	0.0328666	0.239978	0.988462	0.142774	2.90732e-07	0.00520979	0.16725	1.74064e-09	3.15984e-05	-0.226155	2.22045e-16	1.11033e-12	1
23432	GPR161	A_23_P354314	1024705	0.0347953	0.213487	0.943539	0.113135	4.97708e-05	0.214495	0.160228	8.2065e-09	3.38676e-05	-0.176211	2.18312e-10	3.92035e-06	1
23780	APOL2	A_24_P48898	1045400	-0.00336526	0.90426	0.966886	0.134722	1.3161e-06	0.0151272	0.146369	1.44131e-07	0.00142632	-0.180652	7.4892e-11	1.3125e-06	1
25769	SLC24A2	A_32_P154941	1067443	0.00780957	0.780141	0.997467	0.0854915	0.00220413	0.940159	0.15361	3.32976e-08	0.000526504	-0.170906	7.56167e-10	2.95135e-06	1
25946	ZNF385A	A_24_P403734	1045173	0.0345773	0.216371	0.997214	0.0989316	0.000393024	0.593568	0.136309	9.83841e-07	0.00726426	-0.149788	7.27956e-08	0.000491916	1
26523	AGO1	A_23_P11764	1044831	0.0150061	0.591696	0.942341	0.0802143	0.00408323	0.861587	0.160845	7.18044e-09	2.18705e-05	-0.162066	5.50384e-09	9.00125e-05	1
28231	SLCO4A1	A_23_P5903	1044428	0.0172052	0.538557	0.991294	0.149589	7.5773e-08	0.000339438	0.140397	4.5808e-07	0.00293028	-0.145126	1.84055e-07	0.00287703	1
28955	DEXI	A_24_P144377	1044407	-0.0421685	0.131589	0.922962	0.0830997	0.00292693	1	0.143868	2.35257e-07	0.00034113	-0.154569	2.72813e-08	0.00031745	1
29902	FAM216A	A_23_P65000	1044198	-0.0200428	0.473716	0.971055	0.0842692	0.00255014	0.851274	0.1373	8.19134e-07	0.00456592	-0.173297	4.34001e-10	8.15541e-06	1
51059	FAM135B	A_24_P326344	1043833	0.085881	0.00210324	0.739058	0.147261	1.20782e-07	0.00547458	0.190659	6.08069e-12	6.3047e-08	-0.141835	3.48236e-07	0.00206034	1
51294	PCDH12	CUST_12750_PI416261804	1043541	0.023954	0.391837	0.91675	0.087575	0.00171184	0.863768	0.143025	2.7699e-07	0.00134089	-0.196941	1.17029e-12	3.90166e-09	1
51312	SLC25A37	A_24_P64100	1063918	0.0126161	0.652029	1	0.0966773	0.000533057	0.70395	0.203453	1.99951e-13	2.337e-09	-0.167378	1.69114e-09	7.06991e-06	1
54551	MAGEL2	A_23_P99996	1042821	-0.004169	0.881546	0.958425	0.081571	0.00349595	0.823003	0.15056	6.22515e-08	0.000238079	-0.155528	2.23233e-08	0.00014036	1
55040	EPN3	A_23_P130027	1042349	-0.0228787	0.413448	1	0.100312	0.000325083	0.555444	0.151739	4.89514e-08	0.000622038	-0.196402	1.35114e-12	6.77431e-09	1
55244	SLC47A1	A_23_P207221	1042098	0.0272521	0.329944	0.982639	0.1402	4.75554e-07	0.00987259	0.197161	1.10378e-12	1.04026e-08	-0.151418	5.22665e-08	0.000686728	1
55806	HR	A_23_P256131	1041555	0.0452727	0.105453	1	0.133506	1.64086e-06	0.0570962	0.140401	4.57777e-07	0.00693815	-0.171267	6.95702e-10	5.30985e-06	1
56172	ANKH	A_24_P303145	1041300	-0.0215819	0.440427	0.976775	0.0948643	0.000678012	0.847848	0.163109	4.37846e-09	5.11501e-05	-0.179736	9.35779e-11	1.17135e-06	1
56256	SERTAD4	A_23_P318904	1041274	-0.045921	0.100552	0.984469	0.0711534	0.010884	1	0.135525	1.13647e-06	0.00857171	-0.180068	8.63271e-11	6.85599e-07	1
56261	GPCPD1	A_23_P91350	1041267	0.00416735	0.881593	0.976233	0.0985519	0.000413909	1	0.192716	3.5667e-12	1.45971e-08	-0.191341	5.09848e-12	6.21313e-08	1
56848	SPHK2	A_23_P303181	1041158	0.0649652	0.0201013	1	0.140048	4.89429e-07	0.00857845	0.119747	1.74316e-05	0.248393	-0.137245	8.27447e-07	0.00620568	1
56906	THAP10	A_23_P106391	1041112	-0.0490838	0.0791879	1	0.0559251	0.0454519	0.939772	0.150409	6.41935e-08	0.00173206	-0.179765	9.29409e-11	3.9487e-07	1
56961	SHD	A_23_P142255	1041040	-0.00447863	0.872821	1	0.113649	4.59638e-05	0.63899	0.154079	3.021e-08	0.000698402	-0.205659	1.08358e-13	5.35656e-10	1
57476	GRAMD1B	A_24_P58620	1017182	0.0863954	0.00197648	0.82172	0.162305	5.22393e-09	0.000154524	0.142363	3.1469e-07	0.00175572	-0.147253	1.2098e-07	0.00084573	1
57644	MYH7B	A_24_P130621	1029648	-0.00298395	0.915064	0.974719	0.0984703	0.00041853	1	0.152036	4.60609e-08	0.000387304	-0.151512	5.12696e-08	0.00048393	1
64333	ARHGAP9	A_23_P64661	1039902	-0.0263179	0.346796	0.983972	0.074176	0.00793395	1	0.133069	1.77558e-06	0.0096898	-0.223781	5.55112e-16	9.95985e-12	1
64781	CERK	A_23_P211659	1039723	0.0793825	0.00448615	1	0.155518	2.23683e-08	0.000475976	0.155066	2.45877e-08	0.00029089	-0.155696	2.15499e-08	0.000356859	1
79675	FASTKD1	A_23_P28590	1039094	0.0406156	0.146421	1	0.126282	5.84966e-06	0.027383	0.16722	1.7525e-09	3.39244e-05	-0.167835	1.52498e-09	2.32573e-05	1
79750	ZNF385D	A_23_P113748	1038993	0.0148243	0.596194	0.974931	0.148688	9.08295e-08	0.00253047	0.106122	0.000142505	0.924589	-0.144632	2.02739e-07	0.00252675	1
79754	ASB13	A_24_P278299	1010992	-0.0214741	0.442713	0.977611	0.0998591	0.000346069	0.857515	0.162498	5.0073e-09	0.00012349	-0.212346	1.62093e-14	3.64629e-11	1
79827	CLMP	A_23_P35995	1038904	0.0312397	0.26406	0.987262	0.124118	8.44961e-06	0.123476	0.140865	4.19126e-07	0.00943571	-0.150646	6.11757e-08	0.000703337	1
79930	DOK3	A_32_P121085	1015777	0.0143234	0.608669	0.958971	0.091538	0.00104305	0.894117	0.142546	3.03828e-07	0.00693858	-0.147069	1.25476e-07	0.000796193	1
80036	TRPM3	A_23_P114061	1030183	-0.00173882	0.950444	0.998966	0.124742	7.6044e-06	0.16623	0.140518	4.47728e-07	0.00238607	-0.161561	6.14531e-09	5.37734e-05	1
80307	FER1L4	A_23_P80048	1015693	0.0703893	0.0117692	0.992575	0.159825	8.95139e-09	9.63313e-05	0.234128	0	0	-0.147173	1.22915e-07	0.0014623	1
80765	STARD5	A_23_P158880	1026502	0.0132161	0.636646	0.985253	0.104318	0.000184948	0.45506	0.155436	2.27561e-08	0.000270826	-0.148893	8.71731e-08	0.000594593	1
80820	EEPD1	A_23_P333498	1038432	0.0542354	0.05239	0.927145	0.100377	0.000322167	0.640389	0.214972	7.54952e-15	2.43459e-11	-0.150926	5.77863e-08	0.000855049	1
81033	KCNH6	A_23_P390984	1066532	0.0207661	0.457902	0.998391	0.11818	2.24641e-05	0.470382	0.14946	7.77671e-08	0.00103185	-0.199767	5.47673e-13	2.57966e-09	1
81571	MIR600HG	A_23_P216935	1017397	-0.0156657	0.575508	1	0.0865853	0.00193151	1	0.164772	3.0319e-09	1.60345e-05	-0.183456	3.75766e-11	9.24304e-07	1
83482	SCRT1	A_24_P367138	1025795	0.0286957	0.304959	0.925881	0.139224	5.71672e-07	0.00808345	0.168171	1.4133e-09	1.29776e-05	-0.186239	1.87519e-11	2.13768e-07	1
83547	RILP	A_23_P26815	1038136	0.000667629	0.980962	1	0.148819	8.84756e-08	0.00207501	0.101335	0.000282032	1	-0.188279	1.1189e-11	2.16932e-07	1
83999	KREMEN1	A_23_P68851	1022938	0.0398908	0.153767	1	0.0982153	0.000433282	0.646619	0.148695	9.07021e-08	0.000486532	-0.14503	1.87577e-07	0.00583048	1
84803	GPAT3	A_23_P69810	1037353	-0.00731047	0.793865	0.951754	0.0856568	0.00216078	0.94481	0.155571	2.21218e-08	0.000180326	-0.224864	4.44089e-16	2.15867e-12	1
84812	PLCD4	A_23_P385105	1037347	0.0014681	0.958152	1	0.0963556	0.00055647	0.985692	0.145734	1.63369e-07	0.00243875	-0.169621	1.01564e-09	8.43541e-06	1
84936	ZFYVE19	A_23_P65930	1016137	0.0599883	0.0318695	0.883042	0.12407	8.51851e-06	0.136693	0.148603	9.23986e-08	0.000914241	-0.167469	1.65668e-09	2.63717e-05	1
84957	RELT	A_24_P38951	1024407	0.0143428	0.608184	0.992409	0.0716116	0.010382	0.971743	0.167844	1.52212e-09	9.93733e-06	-0.17945	1.00305e-10	1.01088e-06	1
85015	USP45	A_23_P134008	1020695	0.021909	0.433528	0.985079	0.12933	3.45005e-06	0.0788078	0.150832	5.88983e-08	0.00133294	-0.133714	1.58048e-06	0.00333303	1
85027	SMIM3	A_23_P414273	1037132	-0.0136634	0.625279	0.998725	0.0801537	0.00411146	1	0.181304	6.38642e-11	9.79469e-08	-0.151269	5.38788e-08	0.00155695	1
91624	NEXN	A_24_P409971	1036713	0.0302909	0.278849	0.949689	0.0901903	0.00123713	1	0.174259	3.46356e-10	8.4249e-06	-0.142739	2.92734e-07	0.00109627	1
112703	FAM71E1	A_24_P246351	1021910	0.00394432	0.887887	0.992737	0.0661331	0.0179654	1	0.138702	6.30573e-07	0.0033794	-0.176244	2.16591e-10	2.04347e-06	1
113263	GLCCI1	A_23_P82402	1025317	-0.0338187	0.226625	1	0.0745971	0.00758556	1	0.161988	5.5989e-09	0.000101212	-0.156025	2.01107e-08	0.00013	1
114880	OSBPL6	A_23_P108823	1025063	0.0111358	0.690608	0.987172	0.101794	0.000264488	1	0.143524	2.515e-07	0.00459239	-0.177067	1.78007e-10	1.5083e-06	1
122953	JDP2	A_23_P117582	1020121	0.0306056	0.273883	0.938588	0.129316	3.45858e-06	0.0450819	0.173575	4.06672e-10	1.51734e-06	-0.198107	8.56648e-13	5.5855e-09	1
130399	ACVR1C	A_23_P397455	1020763	0.0394148	0.158741	0.935921	0.0979584	0.000448637	0.317505	0.180152	8.45939e-11	5.2897e-07	-0.169371	1.07537e-09	1.66332e-05	1
146057	TTBK2	A_24_P224342	1034702	0.0897532	0.0013069	1	0.138119	7.03276e-07	0.00839427	0.113597	4.63346e-05	0.218877	-0.146355	1.44547e-07	0.0035625	1
147463	ANKRD29	CUST_338_PI416261804	1034612	0.0811367	0.00367502	1	0.165552	2.54828e-09	3.36055e-05	0.174021	3.66248e-10	3.5617e-06	-0.194092	2.48834e-12	1.94031e-08	1
150568	LINC01102	A_24_P709476	1017902	0.055091	0.0487735	0.901791	0.146873	1.30454e-07	0.00271141	0.202047	2.9432e-13	8.68706e-09	-0.159669	9.25687e-09	0.000308533	1
157848	NKX6-3	A_23_P402804	1071077	0.0158221	0.571699	1	0.13746	7.95146e-07	0.0104246	0.140501	4.49175e-07	0.00303159	-0.162374	5.14544e-09	3.40558e-05	1
158219	TTC39B	A_23_P390097	1034120	0.0477899	0.0874342	1	0.108568	9.94337e-05	1	0.146719	1.3449e-07	0.00131787	-0.165154	2.78434e-09	2.42895e-05	1
162494	RHBDL3	A_23_P308731	1033961	0.0451443	0.106445	0.993346	0.155827	2.09624e-08	0.000477544	0.199735	5.52336e-13	2.03535e-09	-0.215918	5.77316e-15	4.66154e-11	1
163183	SYNE4	A_23_P350074	1022943	0.0375935	0.178901	0.934762	0.102158	0.000251305	0.552648	0.179695	9.45315e-11	1.3436e-06	-0.164025	3.57789e-09	2.38759e-05	1
202333	CMYA5	A_23_P124946	1033412	0.0155883	0.577396	0.976328	0.104826	0.000171919	0.56739	0.146093	1.52225e-07	0.00627358	-0.15454	2.74446e-08	0.000564962	1
221294	NT5DC1	A_23_P382043	1033162	0.0283419	0.310963	1	0.106114	0.000142679	0.51743	0.199778	5.46008e-13	3.09727e-09	-0.171891	6.02111e-10	5.87552e-06	1
253314	EIF4E1B	CUST_671_PI416379584	1010421	-0.0490906	0.079146	0.905541	0.0463134	0.0976754	0.910216	0.134675	1.32732e-06	0.0089771	-0.171138	7.16688e-10	2.11527e-06	1
284348	LYPD5	A_24_P323148	1028356	0.0369898	0.185987	0.996094	0.145771	1.62173e-07	0.000895017	0.182967	4.2415e-11	4.42807e-07	-0.199905	5.27578e-13	9.05176e-09	1
286336	FAM78A	A_23_P314250	1032222	0.0215709	0.44066	0.924358	0.100087	0.000335371	0.547687	0.135235	1.19843e-06	0.00692062	-0.189118	9.03355e-12	5.41226e-08	1
326624	RAB37	A_23_P414654	1032154	0.014114	0.613916	1	0.14288	2.84884e-07	0.00599841	0.157558	1.45401e-08	0.000171519	-0.208264	5.21805e-14	1.08289e-09	1
339829	CCDC39	CUST_1267_PI416261804	1013955	0.04526	0.105551	0.984791	0.119178	1.91197e-05	0.0854952	0.144169	2.21916e-07	0.00153623	-0.233018	0	1.11016e-12	1
339983	NAT8L	A_24_P91991	1031991	-0.000906041	0.974166	0.998209	0.105641	0.000152831	0.468563	0.158362	1.22523e-08	2.20958e-05	-0.199954	5.20584e-13	1.23434e-08	1
340419	RSPO2	A_23_P258294	1031962	0.0032562	0.907348	0.98364	0.0916058	0.00103408	0.674843	0.1539	3.1351e-08	0.000221259	-0.146462	1.41518e-07	0.000684022	1
342667	STAC2	A_32_P152195	1031901	0.0543332	0.0519655	1	0.172192	5.61471e-10	2.1754e-05	0.204852	1.35669e-13	3.06833e-10	-0.190072	7.07301e-12	5.59051e-08	1
342850	ANKRD62	A_24_P843604	1019967	0.0603448	0.030864	1	0.0988215	0.000398973	1	0.199945	5.21916e-13	1.19106e-08	-0.143428	2.56234e-07	0.00643294	1
375567	VWC2	CUST_363_PI416261804	1031574	0.0214546	0.443129	0.999592	0.149561	7.61974e-08	0.00084237	0.127795	4.50775e-06	0.0214937	-0.148291	9.8367e-08	0.000745214	1
389690	MROH5	CUST_1613_PI416261804	1031351	0.0395446	0.157373	1	0.115918	3.2221e-05	0.227857	0.155926	2.0531e-08	0.000192871	-0.205154	1.24789e-13	8.22305e-10	1
574036	SERTAD4-AS1	A_32_P207169	1015986	0.00881027	0.752835	1	0.0830463	0.00294532	0.886381	0.199767	5.47562e-13	3.23036e-09	-0.168853	1.21049e-09	3.56164e-06	1
729082	OIP5-AS1	A_32_P67544	1062771	-0.0359591	0.198558	0.966349	0.0634097	0.0232878	1	0.146515	1.40039e-07	0.00134067	-0.172544	5.17349e-10	3.04572e-06	1
100128537	MIR29B2CHG	A_24_P930088	1016454	-0.0016659	0.95252	0.995243	0.0974688	0.00047931	0.742076	0.195323	1.79845e-12	2.9994e-08	-0.175489	2.59103e-10	1.23056e-06	1
100505881	MAGI2-AS3	A_24_P929083	1060043	-0.00922482	0.74161	1	0.0534169	0.0560563	1	0.172658	5.0383e-10	7.94906e-06	-0.155029	2.47823e-08	0.000214191	1
100506124	LOC100506124	A_23_P5422	1061048	-0.00228091	0.935025	0.997765	0.0850536	0.00232282	0.637072	0.147775	1.09038e-07	0.000667768	-0.157367	1.51434e-08	0.000661381	1
100506421	LINC01158	A_24_P766865	1065832	0.0185474	0.507342	0.975943	0.121381	1.33363e-05	0.120418	0.162214	5.32811e-09	9.83136e-05	-0.145235	1.80188e-07	0.00275952	1
101928891	LINC01637	A_32_P73413	1066488	0.0107053	0.701987	0.939735	0.149898	7.11945e-08	0.000837761	0.1391	5.85167e-07	0.00527304	-0.182204	5.11937e-11	8.71143e-07	1
101929407	PTPRD-AS1	A_24_P639665	1063648	0.0391538	0.16152	0.945361	0.0610064	0.0290702	1	0.15487	2.5618e-08	9.92284e-05	-0.164158	3.47391e-09	2.60551e-05	1
430	ASCL2	A_32_P171061	1059037	-0.012389	0.657891	0.921736	-0.110125	7.8772e-05	0.980142	-0.200048	5.07483e-13	7.3856e-09	0.18466	2.78565e-11	1.42332e-06	2
493	ATP2B4	A_24_P405205	1058973	-0.0553637	0.0476657	0.977181	-0.14773	1.10029e-07	0.00123528	-0.162437	5.07441e-09	3.74496e-05	0.198076	8.63865e-13	1.14152e-08	2
715	C1R	A_23_P125423	1058708	-0.0776412	0.00544831	0.969724	-0.114901	3.78098e-05	0.467791	-0.144253	2.18301e-07	0.00383302	0.179714	9.40905e-11	1.18335e-06	2
817	CAMK2D	A_24_P114739	1027101	-0.0300923	0.282014	0.956952	-0.133781	1.56127e-06	0.0496824	-0.19586	1.5602e-12	2.27342e-08	0.158794	1.11715e-08	0.00035705	2
1272	CNTN1	A_23_P204541	1069799	-0.0610107	0.029059	1	-0.121988	1.20617e-05	0.129497	-0.196794	1.21703e-12	3.54533e-08	0.149775	7.29836e-08	0.000440135	2
1501	CTNND2	A_23_P110624	1057847	-0.0144976	0.604317	0.959896	-0.0730319	0.00895401	0.861742	-0.146031	1.54093e-07	0.00333279	0.16364	3.89494e-09	1.52116e-05	2
1607	DGKB	A_23_P61919	1057743	-0.0522465	0.0616674	1	-0.152617	4.0876e-08	0.000289688	-0.127728	4.56029e-06	0.0445495	0.136863	8.8825e-07	0.00538534	2
1675	CFD	A_23_P119562	1057651	-0.0276219	0.32342	0.910716	-0.0910654	0.00110766	0.839331	-0.177558	1.58266e-10	8.00682e-06	0.181069	6.76345e-11	7.90069e-07	2
1767	DNAH5	A_24_P388786	1057601	-0.0270325	0.333855	0.971806	-0.0884469	0.00153761	1	-0.149186	8.21848e-08	0.00028082	0.175242	2.74697e-10	1.91821e-06	2
1809	DPYSL3	A_24_P149036	1057549	0.0102656	0.713677	0.986177	-0.067514	0.0156985	0.9248	-0.163114	4.3739e-09	8.90997e-05	0.224693	4.44089e-16	6.62198e-12	2
2161	F12	A_23_P167674	1057113	-0.0316171	0.25833	1	-0.104131	0.000189952	0.471001	-0.181282	6.42091e-11	1.4875e-06	0.156566	1.79432e-08	0.000132771	2
2173	FABP7	A_23_P134139	1057090	0.0234802	0.401275	0.954008	-0.0771346	0.00576123	0.810133	-0.161364	6.41474e-09	0.000162209	0.192609	3.6674e-12	1.53028e-07	2
2558	GABRA5	CUST_14341_PI416261804	1056634	0.0265333	0.342863	0.947633	-0.0930534	0.000858649	0.525428	-0.151757	4.8767e-08	0.000580034	0.193283	3.07598e-12	5.37004e-08	2
2560	GABRB1	A_23_P125435	1056611	-0.0128376	0.646334	0.994112	-0.104724	0.000174474	1	-0.169744	9.87434e-10	8.62674e-06	0.186479	1.76549e-11	3.44535e-07	2
2742	GLRA2	CUST_285_PI416408490	1018371	-0.0366788	0.189716	0.948746	-0.136565	9.3846e-07	0.0200479	-0.171144	7.15751e-10	2.5695e-05	0.18052	7.73448e-11	8.42341e-07	2
2786	GNG4	A_23_P335329	1020432	-0.00736939	0.792241	0.997962	-0.0559094	0.0455126	0.932868	-0.15521	2.38587e-08	0.000293231	0.189294	8.63487e-12	1.42449e-07	2
2823	GPM6A	A_23_P121545	1025273	-0.0575842	0.039409	0.935128	-0.0752368	0.0070825	1	-0.147296	1.19939e-07	0.00117638	0.166082	2.26327e-09	5.06448e-05	2
2911	GRM1	A_23_P30976	1010994	-0.0643787	0.021255	0.955829	-0.11915	1.92061e-05	0.0979331	-0.155292	2.34545e-08	0.000635881	0.161339	6.44881e-09	2.86794e-05	2
3269	HRH1	A_23_P212179	1014744	-0.045799	0.101461	1	-0.05365	0.0549912	0.952429	-0.1608	7.25063e-09	0.000183992	0.149694	7.41893e-08	0.00190949	2
3358	HTR2C	CUST_1864_PI417557136	1055266	-0.0701448	0.0120657	0.90091	-0.166559	2.03374e-09	0.000108673	-0.126264	5.86764e-06	0.094269	0.159032	1.06153e-08	0.000220538	2
3598	IL13RA2	A_23_P85209	1055030	-0.0410757	0.1419	0.954749	-0.147711	1.10443e-07	0.000604673	-0.17047	8.35951e-10	8.96667e-06	0.204132	1.65756e-13	8.73177e-09	2
3738	KCNA3	A_32_P69956	1066124	-0.0378847	0.175556	1	-0.0418542	0.134493	0.926378	-0.16055	7.65356e-09	0.000134594	0.159165	1.03171e-08	0.000184815	2
3755	KCNG1	A_23_P210581	1054831	0.017444	0.532933	0.996636	-0.0961574	0.000571366	0.769942	-0.179675	9.49807e-11	3.09157e-06	0.203431	2.01172e-13	4.0641e-09	2
3796	KIF2A	A_23_P254091	1016343	-0.00377807	0.892583	1	-0.152421	4.25579e-08	0.0009276	-0.10327	0.000214756	1	0.158702	1.13945e-08	0.000213271	2
4082	MARCKS	A_23_P214222	1054447	-0.0893982	0.00136622	0.722474	-0.0952679	0.000642887	0.570113	-0.211655	1.9762e-14	1.87646e-10	0.165928	2.34259e-09	2.99367e-05	2
4129	MAOB	A_23_P85008	1054302	-0.0324567	0.245895	0.954854	-0.0287631	0.303824	1	-0.136076	1.02699e-06	0.00548541	0.156743	1.72826e-08	0.000176011	2
4257	MGST1	A_23_P36658	1023521	-0.0412488	0.140227	0.995081	-0.104988	0.000167945	0.944663	-0.170127	9.04452e-10	6.07451e-06	0.1514	5.24566e-08	0.000370096	2
4602	MYB	A_23_P31073	1053962	-0.0515846	0.0650416	0.993298	-0.141584	3.65408e-07	0.00263724	-0.137492	7.90379e-07	0.00743609	0.140739	4.29311e-07	0.00775364	2
4625	MYH7	A_24_P282383	1053929	-0.0342336	0.220974	0.989443	-0.0866786	0.00190975	1	-0.142392	3.12927e-07	0.00388376	0.182608	4.63432e-11	7.39139e-07	2
4856	NOV	A_23_P82929	1053642	-0.0276039	0.323736	1	-0.0975508	0.000474037	1	-0.168827	1.21753e-09	1.09691e-05	0.165722	2.45326e-09	3.13705e-05	2
5092	PCBD1	A_23_P367405	1053334	-0.0350258	0.210468	0.959678	-0.0492989	0.0778805	0.984121	-0.158226	1.26121e-08	0.000324771	0.162859	4.62653e-09	9.75259e-05	2
5409	PNMT	A_23_P100642	1052927	-0.0486223	0.0820538	1	-0.108845	9.54171e-05	1	-0.183922	3.34729e-11	1.67472e-07	0.19687	1.19271e-12	2.77133e-08	2
5441	POLR2L	A_23_P33022	1052876	0.00297764	0.915243	1	-0.0429133	0.124902	0.967591	-0.154947	2.52111e-08	0.000566505	0.178069	1.39998e-10	2.8771e-06	2
5569	PKIA	A_23_P31765	1052708	-0.0331781	0.23555	1	-0.117458	2.52222e-05	0.263591	-0.19159	4.78018e-12	9.98888e-08	0.20677	7.93809e-14	3.18904e-10	2
5580	PRKCD	A_23_P144054	1030581	-0.0370438	0.185344	0.97258	-0.129505	3.34571e-06	0.0920629	-0.207683	6.13953e-14	7.50818e-10	0.183105	4.09958e-11	1.70965e-06	2
5655	KLK10	A_23_P107911	1019679	-0.0616395	0.0274385	0.953855	-0.108213	0.000104824	0.326483	-0.187292	1.43757e-11	1.31538e-07	0.147457	1.16163e-07	0.00402539	2
5733	PTGER3	CUST_12458_PI416261804	1027786	-0.0309374	0.268712	0.928397	-0.1157	3.33506e-05	0.252731	-0.182929	4.28182e-11	5.52506e-07	0.204326	1.57097e-13	1.39732e-08	2
5734	PTGER4	A_23_P148047	1052488	-0.0193694	0.488706	1	-0.115227	3.59268e-05	0.359183	-0.163631	3.90322e-09	2.87657e-05	0.181045	6.80337e-11	2.77368e-07	2
5786	PTPRA	A_23_P28869	1024118	-0.0303087	0.278565	0.917486	-0.099236	0.000376995	1	-0.146999	1.27248e-07	0.00140146	0.171861	6.06304e-10	7.66511e-06	2
5801	PTPRR	A_23_P47924	1052425	-0.0434798	0.119994	0.975663	-0.118949	1.98421e-05	0.0766682	-0.155883	2.07199e-08	0.000586419	0.181474	6.12452e-11	6.36456e-07	2
5836	PYGL	CUST_16608_PI416261804	1052394	-0.0461249	0.0990495	0.95745	-0.0963538	0.000556603	1	-0.167765	1.54942e-09	2.1664e-05	0.13652	9.46233e-07	0.00944088	2
5874	RAB27B	A_23_P107612	1052359	-0.0205527	0.462538	0.954877	-0.104126	0.0001901	0.644188	-0.174984	2.91943e-10	2.86446e-06	0.164531	3.19854e-09	7.48573e-05	2
5950	RBP4	A_23_P75283	1023113	-0.0383735	0.170046	1	-0.105613	0.000153444	1	-0.204539	1.47993e-13	2.06483e-09	0.165327	2.67929e-09	2.87059e-05	2
6503	SLA	A_23_P216340	1021121	-0.0454702	0.10394	0.975453	-0.11521	3.60216e-05	1	-0.175262	2.73392e-10	5.93725e-06	0.192969	3.339e-12	1.00707e-07	2
6585	SLIT1	A_23_P161386	1051322	0.00525396	0.851042	0.998398	-0.0815768	0.00349362	1	-0.158154	1.28074e-08	0.000439708	0.19571	1.62337e-12	1.549e-08	2
6622	SNCA	A_32_P109653	1010655	-0.036303	0.194296	1	-0.063731	0.0225958	0.932161	-0.139988	4.95014e-07	0.00787593	0.167117	1.7935e-09	3.56075e-06	2
6751	SSTR1	A_24_P244706	1051105	-0.0486963	0.0815883	0.984305	-0.127265	4.94071e-06	0.0443135	-0.178118	1.3835e-10	9.90267e-07	0.199775	5.46563e-13	1.3052e-08	2
6804	STX1A	A_23_P168556	1020966	-0.0485044	0.082799	0.877066	-0.0877483	0.00167583	0.85336	-0.177158	1.74139e-10	4.19037e-06	0.171949	5.94113e-10	5.14427e-06	2
6902	TBCA	A_23_P167698	1050950	-0.0499563	0.0739923	0.952284	-0.0734564	0.00856258	0.852763	-0.135898	1.06113e-06	0.0077587	0.142553	3.03396e-07	0.0057055	2
6920	TCEA3	A_24_P327886	1050931	-0.0321421	0.250505	1	-0.0532016	0.0570555	1	-0.181714	5.77538e-11	2.25872e-07	0.17606	2.26257e-10	1.66416e-06	2
7026	NR2F2	A_23_P88589	1013661	0.0174993	0.531636	0.970473	-0.14306	2.7516e-07	0.00352015	-0.0395287	0.157541	1	0.139097	5.85501e-07	0.00851511	2
7071	KLF10	A_23_P168828	1030669	-0.117762	2.40256e-05	0.324029	-0.116397	2.98697e-05	0.218382	-0.146389	1.43569e-07	0.00293123	0.14154	3.68499e-07	0.00269508	2
7347	UCHL3	A_23_P76690	1050485	-0.033128	0.236258	0.989561	-0.13322	1.72791e-06	0.0221222	-0.184276	3.06583e-11	2.44994e-07	0.163525	3.99566e-09	6.65592e-05	2
7480	WNT10B	A_23_P162322	1050340	-0.0373186	0.182102	0.961262	-0.0817605	0.00342034	0.953147	-0.160009	8.60436e-09	0.000226769	0.142759	2.91601e-07	0.00356743	2
7991	TUSC3	A_24_P95154	1050015	-0.0593968	0.0335997	0.977686	-0.0886512	0.00149921	0.762212	-0.164153	3.47763e-09	0.000101079	0.160586	7.59426e-09	5.88012e-05	2
8013	NR4A3	A_23_P398566	1026472	0.0203312	0.467376	0.968447	-0.0311002	0.2662	0.931354	-0.147405	1.17388e-07	0.000663328	0.169325	1.08684e-09	3.65505e-05	2
8321	FZD1	A_24_P38276	1049850	0.0141049	0.614147	1	-0.0777266	0.00539713	0.657671	-0.17197	5.91203e-10	2.42992e-06	0.168915	1.19332e-09	4.21045e-05	2
8704	B4GALT2	A_23_P149206	1030052	0.0224026	0.423238	1	-0.0418939	0.134124	0.93942	-0.145598	1.67795e-07	0.00169514	0.193641	2.80054e-12	3.38152e-08	2
8715	NOL4	A_32_P126733	1049391	-0.041351	0.139246	0.95799	-0.0829825	0.00296738	1	-0.162626	4.86901e-09	3.93914e-05	0.165165	2.77769e-09	8.74958e-05	2
8912	CACNA1H	A_23_P3483	1023783	-0.0121445	0.664225	0.999581	-0.0552627	0.0480736	1	-0.153441	3.44828e-08	0.00114163	0.154047	3.04125e-08	0.00065626	2
8938	BAIAP3	A_23_P163492	1049143	-0.0343663	0.219189	0.980074	-0.100702	0.000307988	0.829162	-0.201315	3.5949e-13	8.31993e-09	0.202954	2.29372e-13	5.17721e-09	2
9168	TMSB10	A_23_P68106	1048908	-0.0560798	0.0448574	0.891231	-0.0984906	0.000417373	1	-0.193712	2.74936e-12	4.14437e-08	0.151991	4.64848e-08	0.000265702	2
9215	LARGE1	A_23_P91697	1027019	-0.0545235	0.051148	0.939685	-0.109042	9.26563e-05	0.476766	-0.178078	1.39699e-10	2.8104e-06	0.140647	4.36851e-07	0.0059301	2
9256	TSPOAP1	A_23_P152559	1016586	-0.0847919	0.0023965	1	-0.102005	0.00025677	0.632341	-0.159999	8.62189e-09	7.46306e-05	0.162377	5.14228e-09	3.12233e-05	2
9362	CPNE6	A_23_P151595	1048682	0.00102662	0.970729	1	-0.114682	3.91324e-05	0.557264	-0.157592	1.44354e-08	0.00044858	0.225845	3.33067e-16	7.73867e-12	2
9609	RAB36	A_23_P103011	1048362	0.0193012	0.490237	1	-0.0568358	0.042045	1	-0.147454	1.16249e-07	0.000799979	0.179821	9.16696e-11	1.94432e-06	2
9615	GDA	A_24_P393571	1048356	-0.0370112	0.185732	0.867247	-0.105029	0.000166969	0.453171	-0.146689	1.35313e-07	0.00299999	0.178683	1.20756e-10	2.96794e-06	2
9636	ISG15	A_23_P819	1048329	-0.0125291	0.654274	1	-0.111383	6.51088e-05	0.416542	-0.137039	8.59687e-07	0.00825638	0.152805	3.93215e-08	0.0002565	2
9750	RIPOR2	A_24_P941359	1011029	-0.0235177	0.400522	0.993615	-0.110556	7.38065e-05	0.27305	-0.182032	5.34178e-11	6.45617e-07	0.202326	2.7256e-13	3.21786e-09	2
9890	PLPPR4	A_32_P148538	1048063	0.00556468	0.842345	0.941589	-0.116006	3.17771e-05	0.365227	-0.155079	2.45218e-08	0.000548546	0.199947	5.21583e-13	3.48445e-08	2
10154	PLXNC1	A_23_P414958	1047766	0.0160484	0.56621	1	-0.070608	0.0115095	0.887609	-0.153663	3.29295e-08	0.000424858	0.135948	1.05147e-06	0.00767048	2
10160	FARP1	A_23_P308763	1027637	-0.0187961	0.501664	0.999054	-0.0674785	0.0157535	1	-0.182509	4.74939e-11	2.98932e-07	0.182411	4.86547e-11	1.57226e-06	2
10923	SUB1	A_23_P59921	1046819	-0.0473054	0.0906947	1	-0.0920602	0.000975729	0.732934	-0.166836	1.91106e-09	2.38225e-05	0.163162	4.32759e-09	6.35179e-05	2
11069	RAPGEF4	A_23_P17192	1013100	-0.0115002	0.681031	0.985145	-0.117283	2.59382e-05	0.494304	-0.169885	9.56164e-10	2.46497e-05	0.147978	1.04701e-07	0.000328555	2
22881	ANKRD6	A_23_P70297	1040732	-0.0127472	0.648656	0.930357	-0.111687	6.21556e-05	0.599627	-0.170273	8.74775e-10	1.77197e-05	0.220629	1.44329e-15	1.74646e-11	2
23046	KIF21B	A_23_P126888	1021884	-0.035434	0.205196	0.968854	-0.104439	0.000181757	0.780871	-0.170916	7.54419e-10	1.03347e-05	0.156926	1.66279e-08	0.000283194	2
23467	NPTXR	A_23_P29282	1045670	-0.0517649	0.0641079	0.971696	-0.120314	1.58918e-05	0.178715	-0.144929	1.91301e-07	0.00414505	0.158282	1.24623e-08	8.16525e-05	2
23531	MMD	A_23_P164047	1045593	-0.0334828	0.231274	0.925368	-0.120242	1.60799e-05	0.254582	-0.175298	2.71089e-10	7.89931e-06	0.189922	7.35034e-12	2.53069e-07	2
26996	GPR160	A_23_P167005	1044734	-0.0253097	0.365588	0.996243	-0.0869261	0.00185309	0.696539	-0.204706	1.41331e-13	2.68002e-09	0.177438	1.62884e-10	8.01267e-06	2
27077	B9D1	A_24_P176714	1044676	-0.0139312	0.618517	1	-0.0944893	0.000712241	1	-0.152222	4.43351e-08	0.000162376	0.178399	1.293e-10	1.67431e-06	2
27132	CPNE7	A_23_P26426	1025959	0.0324647	0.245779	0.997705	-0.0694743	0.0129128	0.99186	-0.160086	8.46145e-09	0.000125458	0.171427	6.70387e-10	4.97104e-06	2
27345	KCNMB4	A_23_P64792	1044451	-0.0248085	0.375163	1	-0.083804	0.00269438	1	-0.144112	2.24367e-07	0.00325455	0.162244	5.29389e-09	8.8431e-05	2
29799	YPEL1	A_23_P40548	1044240	-0.0574446	0.0398897	0.967099	-0.117733	2.41383e-05	0.510864	-0.169039	1.16002e-09	4.8272e-05	0.174578	3.21291e-10	4.53806e-06	2
51155	JPT1	A_23_P100632	1030180	-0.0299872	0.283699	1	-0.0946562	0.000696814	0.711547	-0.145842	1.59923e-07	0.00354115	0.167026	1.83065e-09	2.59255e-05	2
51375	SNX7	A_23_P35066	1028084	-0.118535	2.12162e-05	0.144029	-0.166195	2.20677e-09	4.01564e-05	-0.230525	1.11022e-16	1.11033e-12	0.169179	1.12377e-09	2.28797e-05	2
51440	HPCAL4	A_24_P139665	1043396	-0.0485485	0.0825192	0.933883	-0.122221	1.16051e-05	0.166915	-0.166596	2.01663e-09	1.16551e-05	0.1733	4.33696e-10	1.13829e-05	2
51617	NSG2	A_23_P319005	1043242	-0.049169	0.0786678	1	-0.114778	3.85472e-05	0.426035	-0.150706	6.04331e-08	0.00232741	0.161775	5.86533e-09	4.82839e-05	2
51668	HSPB11	A_23_P96872	1043188	-0.0714453	0.0105617	0.951681	-0.115037	3.70116e-05	0.463723	-0.161796	5.83807e-09	9.06599e-05	0.135197	1.20674e-06	0.00737077	2
51760	SYT17	A_23_P163697	1043121	0.00501976	0.85761	0.999965	-0.0869363	0.00185081	0.824438	-0.138415	6.65439e-07	0.00336454	0.21993	1.77636e-15	1.80599e-11	2
53826	FXYD6	A_23_P150394	1043050	-0.0633649	0.0233857	0.970539	-0.0868952	0.00186008	1	-0.14718	1.22753e-07	0.00293087	0.176476	2.04935e-10	3.36346e-06	2
54536	EXOC6	A_23_P169576	1042839	-0.056429	0.0435391	0.91864	-0.139519	5.4086e-07	0.00969193	-0.175677	2.47779e-10	2.96837e-06	0.160404	7.89963e-09	7.26977e-05	2
54550	NECAB2	A_23_P66011	1042823	-0.0372756	0.182607	0.933947	-0.123239	9.79299e-06	0.153635	-0.152334	4.33215e-08	0.000801556	0.214927	7.66054e-15	3.08563e-10	2
54874	FNBP1L	A_23_P417942	1026431	-0.073543	0.0084847	0.948984	-0.153045	3.74203e-08	0.000366697	-0.171689	6.30904e-10	1.15455e-05	0.172051	5.80157e-10	5.12339e-06	2
55016	2021-03-01	A_23_P7262	1070147	-0.0505908	0.0703919	0.950176	-0.159412	9.7848e-09	0.000167685	-0.151435	5.20837e-08	0.000526683	0.150111	6.81877e-08	0.000737013	2
55022	PID1	A_23_P21485	1017017	-0.0695118	0.0128641	0.96397	-0.126246	5.88572e-06	0.0960619	-0.176913	1.84671e-10	4.68831e-06	0.166156	2.22586e-09	3.32756e-05	2
55086	CXorf57	A_23_P96369	1042312	-0.00276534	0.921266	0.975507	-0.0982192	0.000433052	0.715051	-0.151759	4.87505e-08	0.000733043	0.226287	2.22045e-16	9.96481e-12	2
55120	FANCL	A_23_P131383	1016198	0.0161511	0.563728	0.918616	-0.142858	2.86069e-07	0.00687113	-0.0351538	0.208804	1	0.186848	1.60832e-11	3.38976e-07	2
55190	NUDT11	A_23_P62387	1042182	-0.0465835	0.0957338	0.980152	-0.108402	0.00010192	0.403741	-0.155858	2.08275e-08	0.000296617	0.19459	2.18281e-12	3.59382e-08	2
55282	LRRC36	A_23_P118042	1042042	-0.0385527	0.168058	0.936981	-0.0664843	0.0173634	1	-0.179427	1.0087e-10	7.87398e-07	0.147208	1.22066e-07	0.00233048	2
55315	SLC29A3	A_23_P46871	1042005	-0.0557892	0.0459799	1	-0.110674	7.2498e-05	1	-0.148743	8.98333e-08	0.00187453	0.138473	6.58242e-07	0.00698212	2
55509	BATF3	A_23_P160720	1041871	-0.0525719	0.0600627	0.991642	-0.110045	7.97196e-05	1	-0.176154	2.21286e-10	2.13541e-06	0.139382	5.54925e-07	0.00845226	2
55800	SCN3B	CUST_551_PI416408490	1041568	-0.023481	0.401257	0.907856	-0.122581	1.093e-05	0.0822016	-0.190994	5.57709e-12	2.98283e-08	0.189723	7.73659e-12	1.28061e-07	2
55845	BRK1	A_23_P420361	1041502	-0.0586744	0.0358207	0.969683	-0.0596289	0.0329114	0.978663	-0.147602	1.12868e-07	0.00374991	0.145267	1.79055e-07	0.00502318	2
55885	LMO3	A_24_P381441	1026707	-0.0791177	0.0046218	1	-0.0790996	0.0046312	0.943731	-0.171316	6.87919e-10	2.05984e-05	0.154085	3.01698e-08	0.000502722	2
55897	MESP1	A_23_P77223	1041444	-0.0417318	0.135638	0.980171	-0.103935	0.000195353	0.465586	-0.181064	6.77255e-11	6.51504e-07	0.165207	2.75162e-09	4.05233e-05	2
55959	SULF2	A_23_P154605	1016974	-0.0454028	0.104455	0.945446	-0.0820268	0.00331657	0.77144	-0.175531	2.56529e-10	1.62014e-06	0.146712	1.34675e-07	0.00285462	2
55968	NSFL1C	A_23_P210719	1024248	-0.0218607	0.434543	0.973404	-0.0622501	0.0259399	0.903036	-0.147496	1.15266e-07	0.00100656	0.149982	6.99932e-08	0.00120568	2
56477	CCL28	A_23_P503072	1030614	-0.0332263	0.23487	0.966545	-0.0387025	0.166411	1	-0.150281	6.58773e-08	0.000195927	0.14773	1.1003e-07	0.00130684	2
56853	CELF4	A_32_P183367	1010501	-0.0342369	0.22093	0.989495	-0.0623112	0.0257938	0.948243	-0.149288	8.05138e-08	0.00160317	0.157755	1.39457e-08	0.000259477	2
56954	NIT2	A_24_P120346	1041049	-0.0419775	0.133349	0.969131	-0.120074	1.65272e-05	0.329063	-0.153366	3.50182e-08	0.000602975	0.159362	9.89021e-09	0.000308027	2
57146	TMEM159	A_23_P406131	1040801	-0.00323199	0.908034	0.993343	-0.0327077	0.242261	0.965964	-0.142181	3.25872e-07	0.00337642	0.172512	5.21166e-10	9.46792e-06	2
57465	TBC1D24	A_32_P458096	1066696	-0.0377793	0.176761	1	-0.0463171	0.0976488	1	-0.144828	1.95109e-07	0.00268174	0.186328	1.8336e-11	2.68257e-07	2
57495	NWD2	A_23_P396934	1016562	-0.0679189	0.0150834	1	-0.12269	1.0734e-05	0.0679204	-0.172818	4.85302e-10	3.81549e-06	0.167878	1.51033e-09	4.57291e-05	2
57496	MKL2	A_23_P54556	1040632	-0.0570368	0.0413227	1	-0.122335	1.13869e-05	0.0853581	-0.168113	1.43193e-09	6.12403e-06	0.172689	5.00146e-10	8.89975e-06	2
57630	SH3RF1	A_24_P100551	1040499	-0.0323807	0.247003	0.999119	-0.104595	0.000177722	0.811626	-0.158254	1.25392e-08	0.000104553	0.153925	3.11888e-08	0.000540606	2
57718	PPP4R4	A_23_P425332	1026753	-0.0502016	0.0725829	0.93637	-0.132986	1.80229e-06	0.0353281	-0.177505	1.60271e-10	1.85137e-06	0.166874	1.89441e-09	2.65933e-05	2
59345	GNB4	A_32_P171313	1040254	-0.0286855	0.305131	0.907889	-0.0623609	0.0256756	0.96221	-0.138773	6.22211e-07	0.00916388	0.157435	1.49257e-08	0.000722446	2
63982	ANO3	A_23_P35725	1040058	-0.0136736	0.625022	1	-0.0914204	0.00105879	0.973398	-0.169804	9.74014e-10	3.92148e-06	0.147555	1.13915e-07	0.00138019	2
64131	XYLT1	A_24_P787897	1039979	0.0116338	0.677533	0.981988	-0.0830133	0.0029567	0.916305	-0.174029	3.65586e-10	6.05391e-06	0.16547	2.59521e-09	9.7105e-05	2
64748	PLPPR2	A_23_P153461	1039767	-0.0509394	0.0684751	1	-0.117887	2.35497e-05	0.30744	-0.150594	6.18168e-08	0.000692499	0.164003	3.59492e-09	0.000225985	2
64850	ETNPPL	A_23_P257231	1015973	-0.0434257	0.120456	0.97942	-0.10184	0.000262798	0.801565	-0.152067	4.57681e-08	0.000430426	0.181363	6.29423e-11	1.3597e-06	2
64881	PCDH20	CUST_502_PI416408490	1039656	0.00187676	0.946519	0.964426	-0.0599773	0.0319011	1	-0.148833	8.82304e-08	0.00073838	0.213618	1.12133e-14	4.9965e-11	2
65997	RASL11B	A_23_P69738	1039494	-0.0442875	0.11326	0.969423	-0.123594	9.22717e-06	0.183898	-0.179077	1.09775e-10	1.09002e-06	0.144917	1.91752e-07	0.00337718	2
66000	TMEM108	A_23_P254688	1039492	0.00755517	0.787128	0.978795	-0.0843317	0.00253129	0.790431	-0.13757	7.78966e-07	0.0094801	0.155374	2.30532e-08	0.000180786	2
79017	GGCT	A_23_P42695	1039442	-0.04245	0.12903	1	-0.10056	0.000314135	0.489875	-0.17324	4.39806e-10	7.33466e-06	0.138922	6.05085e-07	0.00848421	2
79158	GNPTAB	A_24_P281975	1039317	-0.0489384	0.0800819	0.982557	-0.11822	2.23211e-05	0.135201	-0.136875	8.86277e-07	0.00659153	0.147039	1.26232e-07	0.00491752	2
79645	EFCAB1	A_23_P146294	1020124	-0.0166928	0.550721	0.971655	-0.108921	9.43401e-05	0.276184	-0.158787	1.11882e-08	0.000117	0.205467	1.14353e-13	1.99731e-09	2
79746	ECHDC3	A_23_P127033	1038997	-0.0238236	0.394422	0.973485	-0.104822	0.000172032	1	-0.140697	4.32705e-07	0.00310539	0.22118	1.22125e-15	4.99418e-11	2
79822	ARHGAP28	A_24_P579356	1028003	0.00212456	0.93947	0.94845	-0.0854812	0.00220683	1	-0.16485	2.97974e-09	1.81836e-05	0.138381	6.69696e-07	0.00756487	2
79877	DCAKD	A_23_P124522	1016114	-0.00627373	0.822572	0.996723	-0.0215836	0.440391	0.993821	-0.135226	1.20037e-06	0.0087436	0.187818	1.2581e-11	7.41978e-07	2
79948	PLPPR3	A_23_P67569	1038780	0.00912149	0.744403	0.917988	-0.0526527	0.0596699	0.991329	-0.159323	9.97197e-09	0.000205413	0.15692	1.66471e-08	7.5136e-05	2
80020	FOXRED2	A_24_P147765	1014167	-0.0399393	0.153268	0.983047	-0.0981777	0.0004355	0.632395	-0.165831	2.39405e-09	2.21731e-05	0.164937	2.92257e-09	0.000115199	2
80213	TM2D3	A_23_P140515	1038587	-0.0252327	0.367049	0.986575	-0.0900426	0.00126032	0.762984	-0.144926	1.91434e-07	0.00266888	0.201311	3.59934e-13	9.78578e-09	2
80818	ZNF436	A_23_P51202	1012012	-0.0845609	0.00246332	1	-0.15523	2.37594e-08	0.000390524	-0.130617	2.75038e-06	0.0281978	0.144855	1.94092e-07	0.00370906	2
83445	GSG1	A_23_P139864	1038167	-0.000478284	0.986361	0.969305	-0.0583555	0.0368404	1	-0.180854	7.1294e-11	1.45058e-06	0.154153	2.97497e-08	0.000496264	2
84221	SPATC1L	A_23_P371765	1017923	-0.0131943	0.637202	0.976056	-0.072164	0.00980415	0.931286	-0.142919	2.82732e-07	0.00221114	0.151104	5.57319e-08	0.00117312	2
84332	DYDC2	A_23_P75063	1037639	-0.0212531	0.447424	0.967491	-0.109811	8.25823e-05	0.83619	-0.170139	9.02089e-10	9.9355e-06	0.160379	7.94185e-09	0.000100597	2
84691	FAM71F1	A_23_P134204	1037418	-0.0200945	0.472576	0.956568	-0.105587	0.00015402	0.926769	-0.160036	8.5537e-09	0.000176989	0.165283	2.70595e-09	5.74222e-05	2
84769	MPV17L2	A_23_P165130	1037367	-0.00633979	0.820735	0.960537	-0.0812983	0.00360744	0.906474	-0.151837	4.79775e-08	0.00151153	0.171746	6.22729e-10	4.17816e-06	2
85236	HIST1H2BK	A_23_P145238	1037129	-0.0516392	0.0647578	0.941884	-0.125119	7.13361e-06	0.184658	-0.163118	4.37023e-09	3.84451e-05	0.136715	9.12775e-07	0.00879847	2
85352	SHISAL1	A_32_P37867	1012136	-0.0747722	0.00744478	0.862283	-0.099778	0.000349955	0.707453	-0.194661	2.1424e-12	4.37338e-08	0.156893	1.67449e-08	0.000223338	2
90488	TMEM263	A_23_P410613	1036860	-0.0642095	0.0215985	1	-0.131769	2.24138e-06	0.0356947	-0.183745	3.49787e-11	1.63527e-06	0.16803	1.45931e-09	9.15299e-06	2
90865	IL33	A_23_P31945	1036792	-0.0490206	0.0795756	1	-0.0922706	0.000949756	0.911871	-0.160241	8.18354e-09	0.000179621	0.180487	7.79719e-11	1.38031e-06	2
91523	PCED1B	A_23_P36888	1036732	-0.0301927	0.280411	0.90988	-0.0610817	0.0288719	0.943982	-0.167337	1.7067e-09	1.2424e-05	0.169286	1.09663e-09	3.03145e-05	2
93487	MAPK1IP1L	A_23_P140309	1036473	-0.052811	0.0589059	0.943968	-0.0975498	0.000474106	1	-0.139345	5.58894e-07	0.00817873	0.185432	2.29661e-11	3.64644e-07	2
94134	ARHGAP12	A_23_P149775	1036411	-0.0702476	0.0119403	0.913965	-0.0662256	0.017805	0.995623	-0.139095	5.85707e-07	0.00860834	0.148012	1.03998e-07	0.00115438	2
112495	GTF3C6	A_23_P400465	1036381	-0.0371115	0.184541	0.995392	-0.0961657	0.000570736	0.748676	-0.144399	2.12175e-07	0.00582652	0.1559	2.06427e-08	0.000407739	2
114786	XKR4	A_32_P134007	1027068	-0.0313393	0.262539	1	-0.0952969	0.00064043	0.663526	-0.14805	1.03212e-07	0.00199307	0.157906	1.35044e-08	0.000268548	2
114801	TMEM200A	A_32_P40288	1036234	-0.00951851	0.733691	1	-0.121319	1.34734e-05	0.158147	-0.140394	4.58325e-07	0.00500286	0.159002	1.0685e-08	0.000169079	2
115207	KCTD12	CUST_15165_PI416261804	1036164	-0.0480658	0.0856203	1	-0.0928762	0.000878542	0.971236	-0.151872	4.7633e-08	0.00114907	0.148493	9.44541e-08	0.00154357	2
116135	LRRC3B	A_23_P143857	1036085	-0.0353501	0.206271	0.980159	-0.109663	8.44309e-05	0.458852	-0.191098	5.42888e-12	2.02924e-08	0.180663	7.46874e-11	4.59401e-07	2
116443	GRIN3A	A_23_P347541	1036035	-0.0283648	0.310573	0.99642	-0.0859574	0.00208396	1	-0.173141	4.50084e-10	8.70818e-06	0.162526	4.97637e-09	8.03108e-05	2
126567	C2CD4C	A_32_P82895	1019496	-0.0346946	0.214815	0.920728	-0.110842	7.06855e-05	0.985317	-0.207565	6.35048e-14	1.0404e-09	0.216797	4.44089e-15	1.49615e-10	2
127602	DNAH14	CUST_10979_PI416261804	1011493	0.0182027	0.515267	0.978222	-0.0343586	0.219292	0.992397	-0.162387	5.1309e-09	7.85575e-05	0.142796	2.89497e-07	0.00346045	2
128414	NKAIN4	CUST_14170_PI416261804	1035445	0.0359093	0.199181	1	-0.0577666	0.0387882	0.926378	-0.148205	1.00074e-07	0.00235017	0.176552	2.01276e-10	4.85747e-06	2
130497	OSR1	CUST_933_PI416379584	1035352	-0.0442388	0.113658	1	-0.0192511	0.491366	0.991096	-0.152632	4.07463e-08	0.00101444	0.194077	2.49767e-12	1.54289e-07	2
131375	LYZL4	A_23_P121144	1035297	-0.0751031	0.00718512	0.844487	-0.06882	0.0137897	0.923469	-0.160013	8.59633e-09	0.00018478	0.143587	2.48477e-07	0.00857459	2
132160	PPM1M	A_23_P258393	1017696	-0.0258229	0.355945	1	-0.0979975	0.000446266	1	-0.156429	1.84675e-08	0.000145577	0.180578	7.62568e-11	3.94463e-06	2
134548	SOWAHA	A_23_P304110	1035166	-0.0599277	0.0320433	0.930797	-0.146516	1.40006e-07	0.00391427	-0.146952	1.28424e-07	0.00257889	0.170046	9.21555e-10	2.88574e-05	2
139411	PTCHD1	A_23_P303251	1035021	-0.0204186	0.465463	1	-0.0948375	0.000680406	1	-0.147601	1.12889e-07	0.0017769	0.166976	1.8516e-09	3.73399e-05	2
151176	ERFE	A_23_P364504	1015789	-0.0271978	0.330907	0.966894	-0.112301	5.6581e-05	0.620706	-0.174732	3.09839e-10	6.49001e-06	0.169126	1.13734e-09	1.92737e-05	2
152189	CMTM8	A_23_P40880	1034308	0.00696016	0.803536	0.987158	-0.0684553	0.014301	0.963107	-0.151543	5.0947e-08	0.000289413	0.142947	2.81214e-07	0.00788567	2
161582	DNAAF4	A_23_P37505	1021799	-0.0441945	0.114021	1	-0.0696388	0.0127003	1	-0.151639	4.99639e-08	0.000673572	0.184509	2.89296e-11	1.16214e-07	2
170679	PSORS1C1	A_23_P133902	1033689	-0.0493342	0.0776676	1	-0.0652431	0.019574	0.851834	-0.149836	7.20924e-08	0.000774889	0.138832	6.15388e-07	0.00666405	2
196383	RILPL2	A_23_P76109	1033620	-0.0366114	0.190532	0.99316	-0.118669	2.07622e-05	0.558129	-0.181023	6.84026e-11	1.68672e-06	0.209338	3.84137e-14	5.25197e-10	2
200942	KLHDC8B	A_23_P125117	1033482	-0.02689	0.336412	0.996576	-0.0673046	0.0160252	0.886108	-0.152471	4.21183e-08	0.000806513	0.177156	1.74258e-10	2.76521e-06	2
220164	DOK6	A_23_P352484	1033229	-0.0313713	0.262052	0.878127	-0.0736812	0.00836162	0.928669	-0.156815	1.7022e-08	0.000212899	0.175372	2.66376e-10	2.12806e-06	2
220202	ATOH7	A_32_P78295	1033227	-0.0440769	0.114987	0.965766	-0.127191	5.00342e-06	0.0537406	-0.178821	1.16793e-10	7.01172e-07	0.162615	4.88056e-09	0.000133245	2
221421	RSPH9	A_24_P55225	1033143	-0.0454042	0.104444	0.917101	-0.146585	1.38121e-07	0.000543926	-0.148327	9.76502e-08	0.000790559	0.209849	3.31957e-14	1.37643e-09	2
255426	RASGEF1C	A_24_P383762	1032848	-0.0304656	0.276084	0.917662	-0.0430345	0.123839	1	-0.143384	2.58425e-07	0.00651947	0.168624	1.27515e-09	5.40814e-05	2
256281	NUDT14	A_32_P5976	1032815	0.0307645	0.271398	0.95504	-0.0105604	0.70583	0.966425	-0.155893	2.06744e-08	0.000437924	0.134996	1.25175e-06	0.00436138	2
283284	IGSF22	A_32_P486620	1032615	-0.0668692	0.0167238	1	-0.0955681	0.000617872	0.442213	-0.175978	2.30732e-10	9.46348e-07	0.161607	6.08326e-09	7.50398e-05	2
284485	RIIAD1	A_32_P212471	1010519	-0.0485421	0.0825598	0.882838	-0.0989673	0.000391108	1	-0.185336	2.35285e-11	3.22201e-07	0.142369	3.14357e-07	0.00440218	2
340348	TSPAN33	A_24_P365901	1031969	-0.0228938	0.413141	1	-0.0304086	0.276985	0.968589	-0.149067	8.41705e-08	0.00138294	0.163374	4.13042e-09	0.000114658	2
340719	NANOS1	A_24_P383609	1031942	-0.058807	0.0354039	1	-0.0926013	0.000910227	0.869699	-0.149709	7.39628e-08	0.00427495	0.170526	8.2522e-10	3.90246e-05	2
345222	MSANTD1	CUST_685_PI416379584	1021086	-0.0816933	0.00344698	0.865261	-0.128404	4.05552e-06	0.0708704	-0.171076	7.26995e-10	1.51176e-05	0.143348	2.60235e-07	0.0036527	2
347549	CENPVL3	A_32_P195719	1031330	-0.0621784	0.0261121	0.916456	-0.139252	5.68746e-07	0.00864469	-0.159282	1.00603e-08	0.000131177	0.174858	3.0075e-10	3.23844e-05	2
347902	AMIGO2	A_23_P14083	1018148	-0.0232456	0.405997	0.952704	-0.0375257	0.179687	0.840097	-0.169146	1.13209e-09	2.2496e-05	0.192026	4.26903e-12	5.24948e-08	2
349136	WDR86	CUST_852_PI416379584	1031766	0.00776428	0.781384	0.969029	-0.0926069	0.00090957	0.791163	-0.184375	2.99092e-11	7.53537e-07	0.176647	1.96752e-10	4.12147e-06	2
374387	DKFZp779M0652	A_32_P189790	1015631	-0.0380079	0.174154	1	-0.0824046	0.00317431	0.920136	-0.190548	6.25711e-12	1.23122e-07	0.175344	2.68118e-10	3.80237e-06	2
375057	STUM	A_32_P458472	1031606	-0.019809	0.478891	0.981051	-0.0608801	0.0294056	1	-0.144404	2.11974e-07	0.00230508	0.153443	3.44701e-08	0.000864229	2
386618	KCTD4	A_23_P48327	1031533	-0.0301318	0.281382	0.986079	-0.173394	4.24216e-10	5.82698e-06	-0.141569	3.66418e-07	0.0021219	0.21886	2.44249e-15	6.23892e-11	2
387103	CENPW	A_32_P143245	1023401	-0.0510439	0.0679093	0.980585	-0.123566	9.27137e-06	0.121015	-0.210878	2.4758e-14	1.8556e-10	0.161249	6.57696e-09	7.12013e-05	2
389493	NUPR2	A_32_P42964	1016657	-0.0408744	0.143865	0.966026	-0.102517	0.000238902	0.955001	-0.154069	3.02708e-08	0.000465488	0.191333	5.10936e-12	3.20269e-08	2
389941	C1QL3	A_23_P1186	1028032	0.000159537	0.99545	0.978117	-0.0674903	0.0157351	0.760505	-0.142704	2.94721e-07	0.00453024	0.202935	2.30593e-13	1.97417e-09	2
401472	GASAL1	A_32_P49035	1062586	0.0146974	0.599343	1	-0.0573753	0.0401301	1	-0.142119	3.29827e-07	0.00319861	0.142229	3.22876e-07	0.00285357	2
404217	CTXN1	A_32_P155016	1031140	-0.0442462	0.113598	1	-0.0741744	0.00793529	0.913516	-0.18902	9.26192e-12	1.50521e-07	0.148585	9.27421e-08	0.000911436	2
441461	STX17-AS1	A_32_P177955	1016021	-0.00864977	0.757194	0.959617	-0.056843	0.0420188	0.978939	-0.145713	1.64043e-07	0.00506408	0.177627	1.55641e-10	2.38757e-06	2
503542	SPRN	A_24_P576506	1024503	-0.019884	0.477228	1	-0.0439664	0.115901	0.989612	-0.169609	1.0186e-09	2.99076e-05	0.13853	6.51292e-07	0.0076264	2
642273	FAM110C	A_32_P47643	1066609	-0.0258189	0.356019	0.99445	-0.0954834	0.000624832	0.576396	-0.205356	1.17906e-13	4.30325e-09	0.206986	7.4718e-14	7.88135e-10	2
642852	LOC642852	A_24_P384990	1020798	0.0286406	0.305889	0.99127	-0.0270503	0.333538	0.976665	-0.141698	3.57524e-07	0.00600283	0.14947	7.76115e-08	0.00130471	2
643763	UG0898H09	A_24_P170275	1020485	-0.0266143	0.341391	1	-0.07375	0.00830097	1	-0.161107	6.78253e-09	5.17412e-05	0.164925	2.9302e-09	0.000122546	2
729993	SHISA9	A_32_P115515	1020431	-0.0032477	0.907589	0.974142	-0.089743	0.00130857	0.905129	-0.15362	3.32253e-08	0.000319601	0.161174	6.6853e-09	9.14447e-05	2
100093630	SNHG8	A_32_P38467	1016210	-0.0386571	0.166909	0.960237	-0.0826079	0.00310004	0.797678	-0.180805	7.21457e-11	7.85887e-07	0.169127	1.13715e-09	1.6426e-05	2
100129347	LINC00484	A_32_P194742	1063906	-0.0292989	0.294901	0.995334	-0.0377458	0.177145	0.946538	-0.15611	1.97504e-08	0.000434666	0.1446	2.04007e-07	0.00181497	2
100131187	TSTD1	A_23_P217901	1016916	-0.0727106	0.00926069	1	-0.0958285	0.000596904	0.964831	-0.177942	1.44327e-10	2.73138e-06	0.141435	3.75962e-07	0.00611073	2
100506100	LOC100506100	A_24_P647163	1064258	-0.0610953	0.0288363	0.966099	-0.0750507	0.00722569	0.91833	-0.171803	6.14575e-10	4.36372e-07	0.159338	9.94083e-09	0.000101161	2
101928085	ERICH6-AS1	A_32_P220183	1070165	-0.0252137	0.36741	1	-0.0873022	0.00176999	1	-0.167728	1.56266e-09	4.12516e-05	0.150259	6.61664e-08	0.000796216	2
105374366	LINC02482	A_32_P91186	1065634	-0.0416138	0.136748	1	-0.0988354	0.000398219	1	-0.147387	1.17808e-07	0.00211389	0.142953	2.80864e-07	0.00765185	2
