# Supplementary material for: Gene expression and brain imaging association study reveals gene signatures in major depressive disorder
Source: Brain Commun. 2024 Aug 13;6(4):fcae258. doi: 10.1093/braincomms/fcae258 (PMC11342243; doi:10.1093/braincomms/fcae258)
Supplement: fcae258_Supplementary_Data [file fcae258_supplementary_data.zip › Supplementary_Table_9.xlsx]

## Sheet: Network topological properties 
id	name	class	degree	betweenness	cc
367	AR	1	118	820437	0.17681
85236	HIST1H2BK	2	82	37240.8	0.450467
5441	POLR2L	2	77	70115.6	0.627478
6804	STX1A	2	68	404830	0.279192
5580	PRKCD	2	67	175544	0.373587
9636	ISG15	2	61	21812.6	1.05137
4599	MX1	1	55	8685.11	1.2835
8202	NCOA3	1	54	85483.5	0.444444
6622	SNCA	2	53	358227	0.156749
817	CAMK2D	2	49	62678.6	0.352041
5979	RET	1	46	85562	0.515942
4602	MYB	2	45	37890.9	0.329293
8321	FZD1	2	42	16809.4	0.815331
22824	HSPA4L	1	41	2402.89	0.817073
3084	NRG1	1	40	22899.4	0.710256
176	ACAN	1	37	190917	0.246246
8704	B4GALT2	2	37	41533.9	0.342342
55120	FANCL	2	37	1407.98	1.33634
6801	STRN	1	30	87928.1	0.924138
9254	CACNA2D2	1	26	26523.7	0.621538
4129	MAOB	2	26	65322.7	0.332308
10451	VAV3	1	24	2747.49	0.847826
7480	WNT10B	2	23	2844.03	1.71542
59345	GNB4	2	23	7152.06	0.679842
57718	PPP4R4	2	22	1483.57	1.53247
115	ADCY9	1	21	6369.49	1.26667
2322	FLT3	1	21	27795.7	0.6
3358	HTR2C	2	21	8792.37	1.40952
54536	EXOC6	2	21	28197.3	1.00952
64131	XYLT1	2	21	21253.3	1.06667
10402	ST3GAL6	1	20	56831.6	1.08421
84803	GPAT3	1	20	3113.19	0.726316
56848	SPHK2	1	19	69689.3	0.783626
4625	MYH7	2	19	1765.03	1.06433
2289	FKBP5	1	18	5570.91	0.941176
64781	CERK	1	18	527.43	1.4902
5467	PPARD	1	16	67244.6	0.583333
2161	F12	2	16	13704.5	0.466667
2911	GRM1	2	16	72501.8	0.366667
5836	PYGL	2	16	33500.7	0.8
9890	PLPPR4	2	16	1064.43	0.5
64748	PLPPR2	2	16	1064.43	0.5
387103	CENPW	2	16	9844.08	1.46667
2786	GNG4	2	14	2648.59	0.967033
51668	HSPB11	2	14	10.5058	1.97802
4782	NFIC	1	12	14868.8	0.545455
7378	UPP1	1	12	2218.5	0.969697
9957	HS3ST1	1	12	444.549	0.272727
1767	DNAH5	2	12	61888.6	1.06061
79017	GGCT	2	12	319.025	1.57576
286	ANK1	1	11	19799.5	0.218182
2254	FGF9	1	11	4299.52	1.23636
5141	PDE4A	1	11	29215.4	0.254545
6330	SCN4B	1	11	17595.9	0.545455
56261	GPCPD1	1	11	70894.8	0.218182
83999	KREMEN1	1	11	4.33214	1.85455
130399	ACVR1C	1	11	30838.4	0.545455
7991	TUSC3	2	11	24694	0.981818
11069	RAPGEF4	2	11	36821.6	0.254545
2101	ESRRA	1	10	10811.1	0.444444
339983	NAT8L	1	10	5383.67	1.15556
340419	RSPO2	1	10	0.222222	1.95556
2558	GABRA5	2	10	1149.53	1.73333
6503	SLA	2	10	890.621	1.6
27077	B9D1	2	10	419.858	1.42222
2035	EPB41	1	9	34899.8	0.166667
6324	SCN1B	1	9	46519.5	0.611111
7222	TRPC3	1	9	10568.6	0.5
1501	CTNND2	2	9	562.874	0.722222
2173	FABP7	2	9	825.751	1
7347	UCHL3	2	9	3200.49	1.33333
9256	TSPOAP1	2	9	3884.32	1.16667
27345	KCNMB4	2	9	3677.37	0.888889
55968	NSFL1C	2	9	74.8224	1.16667
1272	CNTN1	2	8	19596.8	0.571429
5786	PTPRA	2	8	202.576	1.42857
6585	SLIT1	2	8	17099.7	1.21429
10154	PLXNC1	2	8	154.987	0.357143
1522	CTSZ	1	7	21703.8	0.47619
3746	KCNC1	1	7	34824	0.190476
10388	SYCP2	1	7	39235.3	1.14286
84812	PLCD4	1	7	1.96163	1.04762
5874	RAB27B	2	7	3186.76	0.285714
5950	RBP4	2	7	4020.45	0.190476
116443	GRIN3A	2	7	678.87	1.42857
340348	TSPAN33	2	7	3194.48	1.04762
2621	GAS6	1	6	12192.5	0
6843	VAMP1	1	6	286.331	1.33333
493	ATP2B4	2	6	21927.6	0.4
4082	MARCKS	2	6	908.799	0.4
5092	PCBD1	2	6	3023.1	0.533333
9615	GDA	2	6	25345.4	0.666667
56954	NIT2	2	6	89.5412	0.933333
90865	IL33	2	6	3318.93	0.4
2794	GNL1	1	5	170.135	1
3736	KCNA1	1	5	5814.26	0.2
3902	LAG3	1	5	4263.42	0
5816	PVALB	1	5	42571.4	0.4
85015	USP45	1	5	123.145	1.2
1809	DPYSL3	2	5	2366.99	1
5409	PNMT	2	5	8.05745	1.6
7026	NR2F2	2	5	3838.28	0
55509	BATF3	2	5	0	2
112495	GTF3C6	2	5	0	2
1159	CKMT1B	1	4	5029.53	0.333333
2104	ESRRG	1	4	2162.75	0.333333
3257	HPS1	1	4	229.973	1.33333
6323	SCN1A	1	4	28.1725	0.666667
8174	MADCAM1	1	4	1268.5	1
9196	KCNAB3	1	4	41546.1	0
23221	RHOBTB2	1	4	1544.94	1
23432	GPR161	1	4	27470.2	0.333333
80820	EEPD1	1	4	0	2
122953	JDP2	1	4	2709.3	1
3598	IL13RA2	2	4	952.956	1
3738	KCNA3	2	4	1582.98	0.333333
5569	PKIA	2	4	121.77	1
6902	TBCA	2	4	1970.29	1.33333
54874	FNBP1L	2	4	875.648	0.666667
55800	SCN3B	2	4	21.6948	1.33333
79158	GNPTAB	2	4	41540	0.666667
220164	DOK6	2	4	0	2
5993	RFX5	1	3	0	2
8482	SEMA7A	1	3	2146.94	0
10231	RCAN2	1	3	0	2
55040	EPN3	1	3	0	2
79930	DOK3	1	3	798.775	0.666667
83547	RILP	1	3	20772	0.666667
4257	MGST1	2	3	41542	0
4856	NOV	2	3	979.014	0
5734	PTGER4	2	3	20772	0.666667
5801	PTPRR	2	3	0	2
8912	CACNA1H	2	3	184.643	0.666667
10923	SUB1	2	3	654.418	0
22881	ANKRD6	2	3	126.011	0
56477	CCL28	2	3	42250.1	0
57630	SH3RF1	2	3	36.9952	0
4741	NEFM	1	2	0	2
9064	MAP3K6	1	2	0	2
51312	SLC25A37	1	2	0	2
64333	ARHGAP9	1	2	0	2
202333	CMYA5	1	2	1612.32	0
1675	CFD	2	2	0	2
2560	GABRB1	2	2	0	2
3796	KIF2A	2	2	338.494	0
9215	LARGE1	2	2	0	2
57465	TBC1D24	2	2	817.972	0
79948	PLPPR3	2	2	248.907	0
152189	CMTM8	2	2	0	2
161582	DNAAF4	2	2	41540	0
221421	RSPH9	2	2	2	0
340719	NANOS1	2	2	1621.04	0
1893	ECM1	1	1	0	0
2981	GUCA2B	1	1	0	0
4258	MGST2	1	1	0	0
5325	PLAGL1	1	1	0	0
22891	ZNF365	1	1	0	0
25946	ZNF385A	1	1	0	0
55244	SLC47A1	1	1	0	0
80036	TRPM3	1	1	0	0
84936	ZFYVE19	1	1	0	0
84957	RELT	1	1	0	0
91624	NEXN	1	1	0	0
146057	TTBK2	1	1	0	0
342667	STAC2	1	1	0	0
3269	HRH1	2	1	0	0
5733	PTGER3	2	1	0	0
6751	SSTR1	2	1	0	0
8013	NR4A3	2	1	0	0
9609	RAB36	2	1	0	0
9750	RIPOR2	2	1	0	0
10160	FARP1	2	1	0	0
55315	SLC29A3	2	1	0	0
57496	MKL2	2	1	0	0
80020	FOXRED2	2	1	0	0
220202	ATOH7	2	1	0	0
389941	C1QL3	2	1	0	0
642273	FAM110C	2	1	0	0
492	ATP2B3	1	0	0	0
1005	CDH7	1	0	0	0
2952	GSTT1	1	0	0	0
3653	IPW	1	0	0	0
3748	KCNC3	1	0	0	0
3749	KCNC4	1	0	0	0
3787	KCNS1	1	0	0	0
4354	MPP1	1	0	0	0
4744	NEFH	1	0	0	0
5463	POU6F1	1	0	0	0
9120	SLC16A6	1	0	0	0
9127	P2RX6	1	0	0	0
9498	SLC4A8	1	0	0	0
10815	CPLX1	1	0	0	0
22987	SV2C	1	0	0	0
23780	APOL2	1	0	0	0
25769	SLC24A2	1	0	0	0
26523	AGO1	1	0	0	0
28231	SLCO4A1	1	0	0	0
28955	DEXI	1	0	0	0
29902	FAM216A	1	0	0	0
51059	FAM135B	1	0	0	0
51294	PCDH12	1	0	0	0
54551	MAGEL2	1	0	0	0
55806	HR	1	0	0	0
56172	ANKH	1	0	0	0
56256	SERTAD4	1	0	0	0
56906	THAP10	1	0	0	0
56961	SHD	1	0	0	0
57476	GRAMD1B	1	0	0	0
57644	MYH7B	1	0	0	0
79675	FASTKD1	1	0	0	0
79750	ZNF385D	1	0	0	0
79754	ASB13	1	0	0	0
79827	CLMP	1	0	0	0
80307	FER1L4	1	0	0	0
80765	STARD5	1	0	0	0
81033	KCNH6	1	0	0	0
81571	MIR600HG	1	0	0	0
83482	SCRT1	1	0	0	0
85027	SMIM3	1	0	0	0
112703	FAM71E1	1	0	0	0
113263	GLCCI1	1	0	0	0
114880	OSBPL6	1	0	0	0
147463	ANKRD29	1	0	0	0
150568	LINC01102	1	0	0	0
157848	NKX6-3	1	0	0	0
158219	TTC39B	1	0	0	0
162494	RHBDL3	1	0	0	0
163183	SYNE4	1	0	0	0
221294	NT5DC1	1	0	0	0
253314	EIF4E1B	1	0	0	0
284348	LYPD5	1	0	0	0
286336	FAM78A	1	0	0	0
326624	RAB37	1	0	0	0
339829	CCDC39	1	0	0	0
342850	ANKRD62	1	0	0	0
375567	VWC2	1	0	0	0
389690	MROH5	1	0	0	0
574036	SERTAD4-AS1	1	0	0	0
729082	OIP5-AS1	1	0	0	0
100128537	MIR29B2CHG	1	0	0	0
100505881	MAGI2-AS3	1	0	0	0
100506124	LOC100506124	1	0	0	0
100506421	LINC01158	1	0	0	0
101928891	LINC01637	1	0	0	0
101929407	PTPRD-AS1	1	0	0	0
430	ASCL2	2	0	0	0
715	C1R	2	0	0	0
1607	DGKB	2	0	0	0
2742	GLRA2	2	0	0	0
2823	GPM6A	2	0	0	0
3755	KCNG1	2	0	0	0
5655	KLK10	2	0	0	0
6920	TCEA3	2	0	0	0
7071	KLF10	2	0	0	0
8715	NOL4	2	0	0	0
8938	BAIAP3	2	0	0	0
9168	TMSB10	2	0	0	0
9362	CPNE6	2	0	0	0
23046	KIF21B	2	0	0	0
23467	NPTXR	2	0	0	0
23531	MMD	2	0	0	0
26996	GPR160	2	0	0	0
27132	CPNE7	2	0	0	0
29799	YPEL1	2	0	0	0
51155	JPT1	2	0	0	0
51375	SNX7	2	0	0	0
51440	HPCAL4	2	0	0	0
51617	NSG2	2	0	0	0
51760	SYT17	2	0	0	0
53826	FXYD6	2	0	0	0
54550	NECAB2	2	0	0	0
55016	1-Mar	2	0	0	0
55022	PID1	2	0	0	0
55086	CXorf57	2	0	0	0
55190	NUDT11	2	0	0	0
55282	LRRC36	2	0	0	0
55845	BRK1	2	0	0	0
55885	LMO3	2	0	0	0
55897	MESP1	2	0	0	0
55959	SULF2	2	0	0	0
56853	CELF4	2	0	0	0
57146	TMEM159	2	0	0	0
57495	NWD2	2	0	0	0
63982	ANO3	2	0	0	0
64850	ETNPPL	2	0	0	0
64881	PCDH20	2	0	0	0
65997	RASL11B	2	0	0	0
66000	TMEM108	2	0	0	0
79645	EFCAB1	2	0	0	0
79746	ECHDC3	2	0	0	0
79822	ARHGAP28	2	0	0	0
79877	DCAKD	2	0	0	0
80213	TM2D3	2	0	0	0
80818	ZNF436	2	0	0	0
83445	GSG1	2	0	0	0
84221	SPATC1L	2	0	0	0
84332	DYDC2	2	0	0	0
84691	FAM71F1	2	0	0	0
84769	MPV17L2	2	0	0	0
85352	SHISAL1	2	0	0	0
90488	TMEM263	2	0	0	0
91523	PCED1B	2	0	0	0
93487	MAPK1IP1L	2	0	0	0
94134	ARHGAP12	2	0	0	0
114786	XKR4	2	0	0	0
114801	TMEM200A	2	0	0	0
115207	KCTD12	2	0	0	0
116135	LRRC3B	2	0	0	0
126567	C2CD4C	2	0	0	0
127602	DNAH14	2	0	0	0
128414	NKAIN4	2	0	0	0
130497	OSR1	2	0	0	0
131375	LYZL4	2	0	0	0
132160	PPM1M	2	0	0	0
134548	SOWAHA	2	0	0	0
139411	PTCHD1	2	0	0	0
151176	ERFE	2	0	0	0
170679	PSORS1C1	2	0	0	0
196383	RILPL2	2	0	0	0
200942	KLHDC8B	2	0	0	0
255426	RASGEF1C	2	0	0	0
256281	NUDT14	2	0	0	0
283284	IGSF22	2	0	0	0
284485	RIIAD1	2	0	0	0
345222	MSANTD1	2	0	0	0
347549	CENPVL3	2	0	0	0
347902	AMIGO2	2	0	0	0
349136	WDR86	2	0	0	0
374387	DKFZp779M0652	2	0	0	0
375057	STUM	2	0	0	0
386618	KCTD4	2	0	0	0
389493	NUPR2	2	0	0	0
401472	GASAL1	2	0	0	0
404217	CTXN1	2	0	0	0
441461	STX17-AS1	2	0	0	0
503542	SPRN	2	0	0	0
642852	LOC642852	2	0	0	0
643763	UG0898H09	2	0	0	0
729993	SHISA9	2	0	0	0
100093630	SNHG8	2	0	0	0
100129347	LINC00484	2	0	0	0
100131187	TSTD1	2	0	0	0
100506100	LOC100506100	2	0	0	0
101928085	ERICH6-AS1	2	0	0	0
105374366	LINC02482	2	0	0	0
